# Supplementary material for: Evolution of Spatial and Temporal cis-Regulatory Divergence in Sticklebacks
Source: Mol Biol Evol. 2023 Feb 20;40(3):msad034. doi: 10.1093/molbev/msad034 (PMC10015619; doi:10.1093/molbev/msad034)
Supplement: msad034_Supplementary_Data [file msad034_supplementary_data.zip]

Archive with 2 entries (2 files):
- Stickleback_FileS1.xlsx
- Mack_SticklebackASE_SupplementalMaterial_Figures_Tables_v3_MBE_Revision_2_2_23_v2.pdf
