# Supplementary material for: Evolution of Spatial and Temporal cis-Regulatory Divergence in Sticklebacks
Source: Mol Biol Evol. 2023 Feb 20;40(3):msad034. doi: 10.1093/molbev/msad034 (PMC10015619; doi:10.1093/molbev/msad034)
Supplement: msad034_Supplementary_Data [file msad034_supplementary_data.zip › Stickleback_FileS1.xlsx]

## Sheet: ReadMe
Tab	Description
ASE_genes_tissue	Annotated list of genes with ASE
ASE_heterogeneity_time2	Posterior Probabilities for ASE heterogeneity in analysis of samples from the second timepoint
ASE_heterogeneity_all_samples	Posterior Probabilities for ASE heterogeneity in analysis of all samples
Annotated_tissue-specific_ASE	Tissue-specific genes with tissue relevant functions or mutant phenotypes in other systems
ASE_QTL_overlaps	ASE genes overlapping PAXB dental QTL
ASE_EcoPeak_overlaps	ASE genes overlapping NE EcoPeaks

## Sheet: ASE_genes_tissue
Annotated list of genes with ASE
*Numbers for each tissue cell indicate ASE q-values from DESeq2 Wald test; NA indicates the gene was not tested
Gene (Ensembl)	Gene Symb	ASE in at least one tissue?	Brain_ASE_qval	Liver_ASE_qval	Eyes_ASE_qval	Flank_Skin_ASE_qval	Mandible_1_ASE_qval	Mandible_2_ASE_qval	DTP_1_ASE_qval	DTP_2_ASE_qval	VTP_1_ASE_qval	VTP_2_ASE_qval
ENSGACG00000000009	NA	TRUE	0.923416	0.92243	1	0.00102258	0.794699	1	0.000499234	0.848854	0.8287	0.00286726
ENSGACG00000000024	NA	TRUE	0.411765	0.112508	1	0.866516	0.819912	1	0.0303219	0.94191	0.746583	0.706562
ENSGACG00000000033	NA	TRUE	1	1	0.524128	0.989228	0.0292335	0.906025	0.875955	0.826167	1	1
ENSGACG00000000038	NA	TRUE	0.0746146	0.0850415	0.789401	0.848163	0.028103	0.309413	0.0712144	0.289552	0.0862685	0.936749
ENSGACG00000000047	NA	TRUE	0.722555	0.143714	0.0174022	0.588591	0.113345	0.899646	0.820264	0.182209	1	0.932272
ENSGACG00000000057	NA	TRUE	0.319861	0.285205	0.264408	0.233245	0.265136	0.000157178	1	0.995023	0.672787	0.514421
ENSGACG00000000081	NA	TRUE	1	0.828285	0.62925	0.521456	0.142278	0.130811	1	0.0364981	0.863421	1
ENSGACG00000000092	NA	TRUE	0.533692	0.827073	0.887448	0.0324813	0.707544	0.132348	0.519121	0.90555	0.281138	0.204391
ENSGACG00000000093	NA	TRUE	1	1	0.807071	0.172671	0.00233965	0.207678	1	0.337503	1	0.301755
ENSGACG00000000094	NA	TRUE	0.632437	0.000459484	0.0508197	0.0272668	0.898173	1.73563e-05	0.0275773	0.00838165	0.695056	0.00436033
ENSGACG00000000104	NA	TRUE	1	1	0.587974	0.752778	0.0397379	0.00024224	0.574044	0.00036138	0.669041	0.353155
ENSGACG00000000159	NA	TRUE	1	0.638207	0.808938	1	0.0408941	1	0.00969706	0.906111	0.822048	0.179453
ENSGACG00000000164	NA	TRUE	0.394508	0.598804	0.78755	0.854573	0.0810229	0.00819652	0.000296569	0.370658	0.536515	0.525022
ENSGACG00000000166	NA	TRUE	0.0504287	0.28184	0.0233815	0.838093	0.542954	1	0.42704	1	0.0259267	0.351513
ENSGACG00000000168	NA	TRUE	1.28975e-06	0.760658	0.00196942	0.844161	0.399151	0.901181	0.969978	1	0.012503	0.495568
ENSGACG00000000185	NA	TRUE	0.74134	1	0.670664	0.00253202	0.0457674	0.954395	0.372203	0.0259322	0.0161418	0.0308524
ENSGACG00000000206	NA	TRUE	0.012105	1	0.278462	0.907183	1	1	0.912413	1	0.160132	0.870556
ENSGACG00000000207	NA	TRUE	1	1	0.99511	1	1.55411e-08	1.4827e-12	0.000689466	9.87935e-06	9.81699e-05	0.0121163
ENSGACG00000000229	NA	TRUE	0.162729	0.875578	0.859317	0.213815	0.00108725	0.484913	0.0575412	0.357916	0.000116217	0.0125119
ENSGACG00000000255	NA	TRUE	0.248554	0.494907	0.819976	0.581088	0.0852391	0.0314391	1	0.785641	0.745547	0.964443
ENSGACG00000000257	NA	TRUE	0.118748	0.00244583	4.54095e-06	0.00402773	0.0229289	0.181331	1	0.0012423	1.79939e-06	0.10132
ENSGACG00000000267	NA	TRUE	1	1	0.718759	8.41314e-10	0.0139945	5.16317e-13	0.0658992	9.02402e-07	1.90999e-05	0.0423391
ENSGACG00000000280	NA	TRUE	1	1	1	1	1	0.82478	0.50787	0.500479	0.0185891	0.731423
ENSGACG00000000286	NA	TRUE	0.585456	0.0453297	0.00888541	0.479067	7.86064e-06	0.0254434	0.00349432	0.229941	0.000115683	0.108566
ENSGACG00000000291	NA	TRUE	0.04811	0.134735	0.00730992	0.0289855	0.181126	0.595806	0.320616	0.0745535	0.0225855	0.00233296
ENSGACG00000000313	NA	TRUE	0.268346	1	0.0508197	0.135921	5.65452e-05	0.507068	0.00462801	0.0746057	0.228917	0.00012344
ENSGACG00000000344	NA	TRUE	0.526296	0.520763	0.561256	0.422189	0.0103558	0.470198	0.85362	0.444593	0.69758	0.447654
ENSGACG00000000358	NA	TRUE	1	0.00166626	0.430224	0.361843	0.664367	1	0.975792	0.227748	0.774645	0.756697
ENSGACG00000000360	NA	TRUE	1	5.19583e-05	0.83025	8.90604e-05	0.346168	0.00334614	0.59779	0.673156	0.40829	0.00249378
ENSGACG00000000362	NA	TRUE	1	0.350508	0.0378668	1	1	1	0.102303	0.641634	0.955773	1
ENSGACG00000000363	NA	TRUE	0.0018524	1	0.914643	0.495786	0.133794	0.0291882	0.0232827	1	1	0.553334
ENSGACG00000000368	NA	TRUE	0.133973	0.904203	0.0427026	0.623818	0.292582	1	0.450656	0.517932	0.0105884	0.0165034
ENSGACG00000000371	NA	TRUE	1	0.927646	0.562139	0.74854	0.756766	0.48635	0.00356171	1	0.842468	0.152232
ENSGACG00000000392	NA	TRUE	0.974311	1	0.700951	1	0.00245233	1	0.0017848	1	0.72127	0.22484
ENSGACG00000000397	NA	TRUE	1	0.637386	0.80424	1	0.457452	0.168781	0.119052	0.281579	0.827492	0.00912337
ENSGACG00000000398	NA	TRUE	0.87797	0.0707829	0.25555	0.381277	0.753059	0.647279	0.307718	0.714756	0.000221849	0.135256
ENSGACG00000000399	NA	TRUE	0.478462	1	1	1.1514e-12	2.4928e-06	1.20363e-09	3.13758e-15	5.01033e-10	0.00224425	6.99305e-19
ENSGACG00000000404	NA	TRUE	1	1	1	1	0.0186992	0.144363	3.69178e-06	2.31401e-07	8.48215e-07	0.000618618
ENSGACG00000000412	NA	TRUE	0.00157574	1	0.0821249	0.496043	0.706541	1.17557e-07	3.51512e-05	0.00350099	0.0781814	0.137158
ENSGACG00000000424	NA	TRUE	1	0.798537	1	1.03015e-12	1.23294e-05	0.11332	0.148638	0.00209408	0.0400623	6.85677e-06
ENSGACG00000000425	NA	TRUE	0.809442	0.00335356	0.00807246	1	0.446977	0.00850845	0.116356	0.026146	0.00167736	0.096944
ENSGACG00000000435	NA	TRUE	1	1	1	6.33899e-07	4.28889e-06	1.10505e-05	0.0214846	0.000191838	0.00289239	0.000361186
ENSGACG00000000436	NA	TRUE	0.972087	1	0.496935	0.036545	0.755616	0.00573049	0.161007	0.52649	0.10486	0.469098
ENSGACG00000000437	NA	TRUE	0.186848	0.197477	0.0764056	0.464726	0.477692	0.586862	0.0150773	0.772991	0.707505	0.0999109
ENSGACG00000000438	NA	TRUE	NA	NA	NA	0.9601	NA	0.0031384	NA	NA	NA	NA
ENSGACG00000000439	NA	TRUE	1	1	0.881105	0.149954	0.0705381	0.0938513	9.89819e-05	0.500031	0.283823	0.0987063
ENSGACG00000000452	NA	TRUE	0.217985	0.537047	0.546067	1	0.0151041	1	0.270079	0.742753	0.0562594	1
ENSGACG00000000456	NA	TRUE	0.128534	0.000367231	0.138637	0.512453	0.186152	0.000137895	1	0.133357	0.227927	0.680257
ENSGACG00000000472	NA	TRUE	4.4047e-06	1.59334e-08	5.26956e-06	0.000108327	6.71251e-07	3.91309e-08	3.13465e-05	0.000149057	2.86199e-07	1.61304e-10
ENSGACG00000000486	NA	TRUE	0.264113	0.110948	0.384521	0.168975	0.00214712	0.872238	0.000109344	0.0445487	1.05418e-07	0.111598
ENSGACG00000000489	NA	TRUE	0.267904	0.0570199	0.0461406	0.207497	1	0.835867	1	0.737982	0.753369	0.415016
ENSGACG00000000498	NA	TRUE	0.330008	1	0.0496	0.484556	0.0363328	0.409027	0.257562	0.177255	0.386362	0.00884327
ENSGACG00000000501	NA	TRUE	0.790359	0.74767	0.903252	0.951462	0.432607	0.482246	0.0254576	0.469347	0.179153	0.910484
ENSGACG00000000514	NA	TRUE	0.855376	2.39845e-18	0.53908	0.0472962	0.454171	1	0.546292	0.686841	0.998435	0.756877
ENSGACG00000000518	NA	TRUE	0.782752	1	1	1	0.779377	0.227076	0.516862	0.0511118	0.0449615	0.0264112
ENSGACG00000000520	NA	TRUE	1	1	1	1	0.383283	0.947171	0.59177	0.902776	0.0486727	1
ENSGACG00000000521	NA	TRUE	0.983087	0.00436312	0.397359	0.514339	0.233382	0.434615	0.12932	0.495277	0.221441	0.425368
ENSGACG00000000526	NA	TRUE	1	7.99657e-08	1	0.79959	0.821093	0.428572	0.714494	0.241939	0.803005	0.435007
ENSGACG00000000528	NA	TRUE	0.313072	1	0.740899	0.860727	0.857791	0.397401	0.000330649	0.0494114	2.5388e-05	0.307654
ENSGACG00000000529	NA	TRUE	0.0460618	0.00205457	0.000748661	0.00814574	0.845496	0.04483	0.544232	0.014765	0.00842937	0.0063523
ENSGACG00000000537	NA	TRUE	1	0.811705	0.22873	1	0.0425893	0.424168	0.129453	0.86586	0.833187	0.445318
ENSGACG00000000541	NA	TRUE	0.24054	0.183397	0.454855	0.184938	0.358289	0.870154	0.598876	0.981723	0.69388	0.0390119
ENSGACG00000000550	NA	TRUE	1.07986e-10	1	0.99511	1.07873e-05	0.437556	0.114589	0.759494	0.816013	0.0148309	0.555049
ENSGACG00000000552	NA	TRUE	1	1	1.47759e-05	1.77723e-09	5.68606e-07	5.61663e-12	0.0364557	9.8244e-06	0.00142479	1.52723e-09
ENSGACG00000000555	NA	TRUE	0.877227	0.70354	0.0110882	0.737498	0.191019	0.321241	0.265595	0.499574	0.833266	0.0531452
ENSGACG00000000557	NA	TRUE	1	1	0.916748	0.219983	0.192386	0.386415	0.0315644	1	0.351003	1
ENSGACG00000000565	NA	TRUE	0.0385502	NA	NA	1	NA	0.609994	NA	0.38881	0.434843	1
ENSGACG00000000572	NA	TRUE	0.277653	0.0328395	0.647444	0.909527	0.934799	0.128384	0.37011	1	0.67598	0.1567
ENSGACG00000000586	NA	TRUE	0.555782	0.169118	0.472475	1	0.223239	0.321981	0.138257	0.12582	0.0193351	0.508175
ENSGACG00000000601	NA	TRUE	1	1	0.0280749	0.477693	1	1	0.440093	1	0.646	0.900416
ENSGACG00000000603	NA	TRUE	1	1	0.998229	0.0127529	1	0.807413	0.521686	0.423786	0.518371	1
ENSGACG00000000605	NA	TRUE	1	0.0032669	1	0.848883	0.564249	0.276251	0.967634	0.978296	0.925579	1
ENSGACG00000000612	NA	TRUE	1	0.741379	1	0.139776	1	0.109089	0.200567	0.437294	0.612698	0.0167752
ENSGACG00000000616	NA	TRUE	0.898633	0.871371	0.5919	1	0.0166762	0.992229	0.444298	0.748036	0.00988083	0.995119
ENSGACG00000000618	NA	TRUE	0.808048	0.808971	0.736388	0.263848	0.43001	0.00877808	0.0155699	0.1484	0.325508	0.613182
ENSGACG00000000630	NA	TRUE	0.141442	0.0717213	0.0312426	0.761342	0.364285	0.380133	0.156082	0.91083	0.133075	0.701489
ENSGACG00000000632	NA	TRUE	3.86922e-05	7.92392e-06	0.0471342	0.000367437	0.00167582	1	0.00665211	1	0.05323	0.000378843
ENSGACG00000000633	NA	TRUE	1	2.76556e-05	0.291179	0.572265	0.0160891	0.0528097	0.648905	9.39502e-05	0.280018	0.993239
ENSGACG00000000641	NA	TRUE	1	0.957913	6.45733e-07	0.773892	0.0397379	4.34916e-05	1	0.00327645	0.59765	0.0196276
ENSGACG00000000644	NA	TRUE	4.37386e-08	2.3332e-11	9.37581e-07	4.359e-05	0.00104254	1.42657e-19	3.51448e-24	1.302e-10	8.04557e-17	1.36455e-20
ENSGACG00000000651	NA	TRUE	0.109566	0.295323	0.944174	1	0.877517	0.177915	0.362753	0.937292	0.657071	0.0165893
ENSGACG00000000659	NA	TRUE	0.656848	3.22065e-06	0.170898	0.765423	0.943037	1	0.00944008	0.455432	1	0.102628
ENSGACG00000000664	NA	TRUE	0.952623	0.0398159	1	1	1	1	1	1	1	1
ENSGACG00000000665	NA	TRUE	0.00453104	0.00787203	0.00363394	1.60134e-05	5.67605e-05	3.02819e-07	8.70133e-05	0.000104236	8.57357e-08	8.48543e-08
ENSGACG00000000673	NA	TRUE	0.89108	1	0.936178	0.993666	0.802294	1	0.302007	0.0365277	0.00507019	0.771007
ENSGACG00000000679	NA	TRUE	0.0352214	0.000444082	0.2187	0.0067139	7.58e-06	0.34945	8.29062e-09	0.00447145	0.00166421	0.00206551
ENSGACG00000000687	NA	TRUE	0.611793	1	0.577212	0.0387697	0.0861311	0.53451	0.743571	0.140204	0.0784111	0.340605
ENSGACG00000000701	NA	TRUE	0.526296	1	0.410809	0.589814	0.12152	0.233497	0.312726	0.537712	0.879825	0.0280084
ENSGACG00000000707	NA	TRUE	0.441413	0.0117945	0.261459	0.0541774	0.494441	0.480571	0.00206432	0.0405652	0.809867	0.00153877
ENSGACG00000000715	NA	TRUE	1	0.967824	0.918107	0.151245	0.197057	0.457684	5.54884e-06	0.0969534	0.00019094	0.000194282
ENSGACG00000000719	NA	TRUE	1	0.77566	0.86428	1	0.973262	0.00220528	1	0.00073622	0.0384718	1
ENSGACG00000000724	NA	TRUE	2.62762e-05	1	0.900528	0.00672109	0.831325	0.337835	1	0.734917	0.326631	0.0210512
ENSGACG00000000731	NA	TRUE	0.00861856	0.682445	0.0283178	0.479154	0.00938625	0.0789759	0.721942	0.0928674	0.8287	0.797606
ENSGACG00000000733	NA	TRUE	0.401909	0.186294	0.360129	0.521509	0.000337914	0.29625	0.0091637	0.335556	0.00114342	1.60771e-05
ENSGACG00000000735	NA	TRUE	0.572174	1	0.830161	1	0.111753	2.45609e-06	0.371006	4.36396e-08	0.570353	1.67762e-05
ENSGACG00000000738	NA	TRUE	0.92117	0.486744	0.0122248	0.154346	0.438005	0.727873	0.0151864	0.340408	0.475062	0.568535
ENSGACG00000000753	NA	TRUE	1	0.0377772	0.933597	0.959352	1	0.21317	0.430818	1	1	0.906919
ENSGACG00000000764	NA	TRUE	0.266191	0.348703	0.236891	0.56037	1	0.043205	0.908727	0.118427	0.570982	0.917573
ENSGACG00000000768	NA	TRUE	0.110975	0.252719	0.0390321	0.130793	0.00417139	0.0604344	0.419207	0.0481855	0.304825	1
ENSGACG00000000789	NA	TRUE	0.389427	8.85015e-06	0.247875	0.990826	0.564167	0.650472	0.589694	0.471232	0.276489	0.714112
ENSGACG00000000790	NA	TRUE	0.00483511	0.647963	0.00981011	0.477979	1	1	1	0.336137	0.871038	0.217967
ENSGACG00000000791	NA	TRUE	8.81358e-09	1	8.34479e-05	0.773892	0.100345	0.0082103	9.27837e-07	0.0141237	5.81869e-07	0.355047
ENSGACG00000000801	NA	TRUE	1	1	0.957885	1	0.676903	1	1	0.00392185	0.22464	0.638207
ENSGACG00000000804	NA	TRUE	0.0193936	0.811156	0.0311794	0.803549	1	0.685747	0.219871	0.761229	0.346822	0.579861
ENSGACG00000000807	NA	TRUE	0.000406941	0.000373215	0.000700207	0.000712757	0.00762089	0.259769	0.229084	0.626199	0.49895	0.380894
ENSGACG00000000812	NA	TRUE	1	0.0174003	0.737364	0.071126	0.00359114	0.0134629	0.00477251	0.410221	0.0861334	0.182523
ENSGACG00000000815	NA	TRUE	0.989421	0.000143843	0.428724	0.000918384	0.0785972	3.25537e-06	0.00386101	0.0013577	0.00455272	1.43821e-05
ENSGACG00000000817	NA	TRUE	0.436787	0.825747	0.844476	0.947428	0.0186992	1	0.769716	0.97764	0.551569	1
ENSGACG00000000819	NA	TRUE	0.0414118	0.707612	1	0.429365	0.801863	0.74796	0.812844	1	0.813029	0.917573
ENSGACG00000000823	NA	TRUE	0.656848	1.41242e-19	0.886089	0.0264963	0.715892	0.0157989	1	0.923087	0.996981	0.871794
ENSGACG00000000827	NA	TRUE	0.00966977	0.951096	4.01888e-08	0.00863801	0.250425	0.0684513	0.0161478	0.329904	0.00402865	0.00507532
ENSGACG00000000830	NA	TRUE	2.68423e-05	0.0003735	0.025035	0.113414	0.100082	0.000153562	0.000186238	4.92512e-06	0.000123633	0.0801445
ENSGACG00000000831	NA	TRUE	0.383163	0.0252248	0.363368	1	0.27033	1	0.28309	0.506986	0.0031133	0.00880703
ENSGACG00000000833	NA	TRUE	0.34299	1	0.9852	1	0.54966	0.847834	0.00588267	4.19022e-05	0.00409624	0.235749
ENSGACG00000000836	NA	TRUE	0.50321	0.124382	1	2.31512e-09	1.50461e-10	0.000100585	1.97163e-09	2.71741e-05	2.32213e-05	2.39191e-05
ENSGACG00000000839	NA	TRUE	0.98707	0.359845	0.454855	0.3146	0.0144239	0.898063	0.359735	0.995023	0.998572	0.429877
ENSGACG00000000848	NA	TRUE	1	0.000204966	0.0344171	0.286833	0.0262966	0.291131	0.000129943	0.0484792	0.102944	0.5989
ENSGACG00000000850	NA	TRUE	0.911144	0.890751	1	0.172671	0.276616	0.00544879	0.0127173	0.00531118	0.000164648	0.169458
ENSGACG00000000855	NA	TRUE	1	0.485427	0.773565	1	0.694535	1	0.029721	1	0.168935	1
ENSGACG00000000858	NA	TRUE	0.000337784	0.648653	0.0689074	1	0.286791	0.704161	0.326385	0.876388	0.202752	0.785274
ENSGACG00000000860	NA	TRUE	0.814564	0.0324446	4.64415e-06	0.034224	0.55833	0.0985402	0.0437688	0.0833525	0.626259	0.290948
ENSGACG00000000862	NA	TRUE	0.89657	1	0.539185	0.623301	0.341847	0.755578	0.723188	1	0.0193362	0.772688
ENSGACG00000000872	NA	TRUE	0.843933	0.000206732	1	1	0.635951	1	1	0.744996	0.40121	0.969583
ENSGACG00000000875	NA	TRUE	0.667057	1	1	0.858045	0.0441154	0.215598	0.051858	0.122828	0.28542	0.0821508
ENSGACG00000000877	NA	TRUE	0.973654	1	1	0.798011	0.76853	0.0281333	0.548695	0.230054	1	0.503531
ENSGACG00000000888	NA	TRUE	0.913447	0.577328	0.976812	0.960259	0.967481	0.0043517	0.991915	0.049026	0.00311488	1
ENSGACG00000000897	NA	TRUE	0.162155	0.346982	0.753682	0.0151173	0.245203	1	0.646081	1	0.626379	0.63432
ENSGACG00000000905	NA	TRUE	0.638772	0.0535078	0.0212676	0.802451	0.446737	0.992211	0.334149	0.794992	0.820808	0.496149
ENSGACG00000000906	NA	TRUE	0.00514639	0.866483	0.623995	0.0810664	2.65118e-06	3.21065e-09	8.24702e-17	6.31287e-09	1.78058e-19	1.56528e-15
ENSGACG00000000930	NA	TRUE	0.150039	0.0042032	0.0576389	0.126342	1.56949e-09	3.01381e-06	1.07622e-17	1.27997e-07	2.1003e-17	6.79629e-06
ENSGACG00000000951	NA	TRUE	0.00479218	0.10546	0.052389	0.124203	0.0553361	0.138671	0.017811	0.00626822	0.0174071	0.0818842
ENSGACG00000000959	NA	TRUE	1	0.605076	0.955976	0.512466	0.0994559	0.645672	0.0919943	0.0212045	0.788757	0.083344
ENSGACG00000000963	NA	TRUE	0.75426	0.0880091	0.112998	0.00625166	0.683437	0.0120516	0.484186	0.613539	3.01969e-05	0.00305134
ENSGACG00000000970	NA	TRUE	0.0749647	0.00454486	0.00563534	0.28372	0.214688	0.235545	0.0748843	0.000173694	0.00355654	0.422102
ENSGACG00000000973	NA	TRUE	1	0.15457	0.0749454	0.0206062	0.864997	0.952488	0.575614	1	0.00544918	1
ENSGACG00000000981	NA	TRUE	0.299515	0.00552331	0.0217846	0.848163	0.83534	0.846891	1	0.103997	0.332501	1
ENSGACG00000000987	NA	TRUE	0.104568	1	0.278462	0.0470652	0.00031266	0.202358	1	0.0661568	0.164425	0.156922
ENSGACG00000000990	NA	TRUE	0.940611	1	0.822987	0.87896	0.137096	0.840007	0.0103209	0.111185	0.0101398	0.647974
ENSGACG00000000995	NA	TRUE	1	1	0.873476	0.049291	0.0880107	0.491398	0.871733	0.665612	1	0.657342
ENSGACG00000000999	NA	TRUE	0.694851	0.24635	0.675084	0.105513	0.00941975	0.268006	0.0110426	0.95726	0.0144526	0.474998
ENSGACG00000001006	NA	TRUE	0.406843	0.347733	0.89886	1	5.81048e-05	0.322714	0.510056	0.0447548	0.803345	0.495694
ENSGACG00000001021	NA	TRUE	1	0.186883	1	1	1	0.913456	0.00799716	1	0.918381	0.851503
ENSGACG00000001027	NA	TRUE	0.235359	0.705764	1	0.635573	0.0199467	0.00213265	0.822564	0.00389911	0.628626	0.0158651
ENSGACG00000001028	NA	TRUE	1	0.970008	0.88426	1	0.12225	0.0483374	0.334084	0.473108	0.436231	0.388666
ENSGACG00000001042	NA	TRUE	0.0423053	0.526137	0.0591893	0.25523	0.00315374	0.343252	0.00804584	0.774093	0.134337	0.169359
ENSGACG00000001058	NA	TRUE	2.83536e-06	1	0.0959428	1	0.548722	0.109089	0.315232	0.112227	0.0833072	0.792527
ENSGACG00000001059	NA	TRUE	1	0.308932	0.906539	0.493961	0.856108	0.802627	0.101972	0.465589	1.86747e-05	0.532767
ENSGACG00000001061	NA	TRUE	0.0627831	0.00548649	0.481363	2.88818e-08	4.73589e-07	4.62496e-05	3.40923e-05	0.0053162	0.0866591	0.00143703
ENSGACG00000001062	NA	TRUE	1	1	0.887858	1	0.00613846	1	0.00293392	0.632466	0.0245143	0.289926
ENSGACG00000001063	NA	TRUE	0.74134	0.000518563	0.687351	1	0.181584	0.966981	1	0.114465	0.783123	1
ENSGACG00000001064	NA	TRUE	0.956972	0.962964	1	1	0.627362	0.838568	0.683736	0.0494114	0.824598	0.830945
ENSGACG00000001068	NA	TRUE	1	0.726138	0.970819	1	0.005215	0.236905	0.0254582	0.31773	0.1909	0.896562
ENSGACG00000001070	NA	TRUE	0.74134	0.14685	0.693083	0.409012	0.315913	0.13269	0.389005	0.147585	0.107916	0.020482
ENSGACG00000001072	NA	TRUE	2.30301e-06	0.00372835	0.00023396	0.000380767	5.6938e-06	0.00546303	0.04348	0.000298801	0.00614485	0.030126
ENSGACG00000001073	NA	TRUE	1	1	0.52659	1	0.0535076	0.269693	0.394769	2.17229e-05	0.0605739	0.000124318
ENSGACG00000001076	NA	TRUE	0.516605	0.608747	0.96109	0.870023	0.460674	0.000992008	0.228062	0.138179	0.67795	0.325121
ENSGACG00000001081	NA	TRUE	0.0624225	0.0206457	0.00026049	0.000414564	0.664068	0.000458501	0.0561591	0.000163295	0.000471602	0.000896955
ENSGACG00000001084	NA	TRUE	0.188768	1	0.280166	1	0.391252	0.361229	0.0044353	0.91404	4.47958e-06	0.411873
ENSGACG00000001085	NA	TRUE	0.78887	1	1	0.0107701	0.57799	0.772876	0.00173797	0.0719697	0.00286267	0.000990593
ENSGACG00000001089	NA	TRUE	0.415129	1	0.77514	0.682708	0.0406611	0.691482	0.0555107	0.374148	0.320838	0.889132
ENSGACG00000001093	NA	TRUE	3.63412e-07	0.294336	0.813533	0.0033581	1	0.0334741	0.96016	0.0542448	0.474875	0.163593
ENSGACG00000001107	NA	TRUE	3.0455e-05	0.0629927	1.00125e-11	4.25368e-06	2.86711e-05	3.29412e-11	5.36107e-11	3.77158e-10	2.78755e-05	1.82959e-05
ENSGACG00000001112	NA	TRUE	0.0103872	5.88049e-08	0.163968	0.215458	0.369516	0.00534803	0.17748	0.0652079	1	0.363333
ENSGACG00000001116	NA	TRUE	0.235621	NA	0.0482544	1	0.301759	1	0.900019	1	0.0902559	0.797606
ENSGACG00000001118	NA	TRUE	0.147742	0.132223	1	0.184887	0.0175951	0.166546	0.00718363	0.0139338	0.000162291	0.0568462
ENSGACG00000001120	NA	TRUE	0.700244	0.867158	0.931316	0.219941	0.802294	0.881855	0.0178384	0.987712	1	1
ENSGACG00000001134	NA	TRUE	1.72864e-07	4.12273e-05	5.69233e-08	0.000927864	0.000252007	4.80024e-06	4.08058e-05	1.42787e-07	6.21588e-09	7.61416e-07
ENSGACG00000001143	NA	TRUE	0.00595129	1	0.0429725	0.761342	0.0172757	0.356615	0.0657252	0.73064	1	1
ENSGACG00000001164	NA	TRUE	0.672005	0.011509	0.653729	0.00916603	0.0747615	0.0416189	0.237448	0.00361739	0.295488	0.00708208
ENSGACG00000001169	NA	TRUE	0.931781	NA	0.320916	1	0.864586	1	0.314798	0.874984	1	0.0274975
ENSGACG00000001171	NA	TRUE	0.423349	1.00932e-05	0.944478	0.00462898	1.5728e-15	7.74221e-07	6.84259e-18	0.00014413	2.22054e-12	1.62705e-07
ENSGACG00000001176	NA	TRUE	0.509424	0.509162	0.397963	0.511512	0.290142	0.214375	0.0117268	1	0.0181625	0.859932
ENSGACG00000001182	NA	TRUE	1	NA	1	0.749767	0.374092	0.0666547	1	0.259087	1	0.00939251
ENSGACG00000001183	NA	TRUE	0.573672	0.96455	1	0.576841	0.267904	1	0.0316203	0.905356	0.817126	0.571313
ENSGACG00000001185	NA	TRUE	0.0130531	1	0.00141844	0.0509831	0.101203	0.651039	0.575697	0.162793	0.300851	1
ENSGACG00000001193	NA	TRUE	0.482605	0.318523	0.844604	0.136172	0.00228157	0.340031	0.537826	0.139484	0.244471	0.678422
ENSGACG00000001195	NA	TRUE	1	1	0.00238504	1	0.255525	1	0.655735	1	1	0.673275
ENSGACG00000001197	NA	TRUE	0.667644	0.00135963	0.957546	0.393469	0.00719104	3.01805e-07	0.014442	0.00214756	0.0316819	0.000990593
ENSGACG00000001201	NA	TRUE	0.973654	1	1	1	1	1	0.0420405	0.685628	0.986746	1
ENSGACG00000001209	NA	TRUE	0.979858	1	0.70467	1.22135e-05	0.0112066	0.00124012	0.0976979	0.000533385	0.195701	0.600255
ENSGACG00000001211	NA	TRUE	0.928109	0.201156	0.563309	1	1	0.0186881	0.928144	0.125468	0.879105	0.830945
ENSGACG00000001223	NA	TRUE	0.784917	0.419605	0.421852	0.0349897	0.90786	0.836777	0.88753	0.513498	0.526166	0.906919
ENSGACG00000001224	NA	TRUE	0.872203	1	0.00507726	0.0665607	0.0159236	0.177493	0.579213	0.0130022	0.253991	0.027543
ENSGACG00000001229	NA	TRUE	1.4927e-05	1	0.345098	1	1	1	1	1	0.595866	1
ENSGACG00000001234	NA	TRUE	0.961268	1	0.484263	0.846615	1	0.575132	0.0687662	1	0.00228723	0.0353776
ENSGACG00000001235	NA	TRUE	0.532514	0.0475792	0.241853	0.0240866	0.135546	0.941196	0.431625	0.958991	0.000376323	0.359417
ENSGACG00000001238	NA	TRUE	0.721524	0.0606777	0.016064	1	0.309395	0.403743	1.34235e-06	0.730527	0.620062	0.97154
ENSGACG00000001239	NA	TRUE	0.00453104	0.357183	0.507247	1	0.902272	0.000159932	0.306956	0.00400695	1.24612e-09	0.843869
ENSGACG00000001246	NA	TRUE	1	0.315393	0.574338	0.673286	0.132934	0.975801	0.164357	0.00674679	0.0124859	0.855183
ENSGACG00000001254	NA	TRUE	0.925986	0.0407348	0.504634	0.0952596	0.116487	1	0.993362	0.246625	0.711359	0.283154
ENSGACG00000001261	NA	TRUE	7.63616e-40	3.94435e-06	3.51329e-07	4.22356e-06	3.7192e-44	1.46024e-48	1.00394e-53	1.13896e-43	1.40257e-49	1.50811e-53
ENSGACG00000001275	NA	TRUE	1	1	0.405745	0.874309	1	0.224255	0.416028	0.139484	0.0140543	0.000136411
ENSGACG00000001286	NA	TRUE	0.875699	0.35315	0.0509735	0.0153978	3.71805e-06	0.617732	0.0012297	7.63754e-06	4.95005e-07	2.66674e-05
ENSGACG00000001290	NA	TRUE	0.65947	1	0.685688	0.310967	0.286558	0.0331805	0.424758	0.172715	1	0.170429
ENSGACG00000001302	NA	TRUE	0.88263	0.0696616	0.711227	0.0207017	0.101203	0.320731	0.0185333	0.212854	0.000747303	0.0586368
ENSGACG00000001307	NA	TRUE	0.035203	1	0.850666	0.807394	0.190555	0.0109978	0.583212	0.00123808	0.202396	0.705182
ENSGACG00000001310	NA	TRUE	0.33824	0.932434	1	0.664768	0.0408059	0.00107569	9.21288e-07	0.0021249	2.766e-07	0.871794
ENSGACG00000001316	NA	TRUE	0.613304	0.094606	0.296567	0.000337617	0.00015434	0.370134	0.0319659	0.521229	0.126487	9.24654e-06
ENSGACG00000001317	NA	TRUE	0.428998	1	1	1	0.930649	0.00420203	8.99953e-05	0.000117849	0.0040096	0.0884965
ENSGACG00000001323	NA	TRUE	0.355401	1	1	1	0.742279	0.16288	0.0122656	0.117692	0.0814515	0.994388
ENSGACG00000001327	NA	TRUE	1	0.955023	0.00372904	4.17522e-05	0.0769949	0.168781	0.383786	0.0735534	0.00570287	0.0261737
ENSGACG00000001328	NA	TRUE	1	1	1	0.612419	0.0218464	1	0.274513	0.875622	0.413774	1
ENSGACG00000001337	NA	TRUE	0.218284	0.951096	0.00730992	0.0101401	0.109485	0.342897	0.179928	0.0695307	0.0316497	0.057259
ENSGACG00000001352	NA	TRUE	0.182117	2.12085e-05	0.110485	0.0170239	1.08986e-09	7.23926e-09	1.84383e-12	2.49792e-11	5.33428e-11	0.000155658
ENSGACG00000001361	NA	TRUE	1	1	0.69748	0.171785	0.879425	0.948883	0.0239976	0.482295	0.168397	0.730265
ENSGACG00000001366	NA	TRUE	0.930001	0.452391	0.728089	0.10695	0.000618958	0.149755	0.00233611	0.000603406	0.00140738	0.0517465
ENSGACG00000001368	NA	TRUE	1	1	0.896204	0.722978	0.670077	0.0240305	0.388556	0.0317596	0.786888	0.104881
ENSGACG00000001413	NA	TRUE	0.436787	0.0336732	0.0825145	0.0709903	0.269421	0.582975	0.814656	0.573649	0.983751	0.330252
ENSGACG00000001414	NA	TRUE	0.106498	1	1	0.418549	0.320029	0.196949	0.350288	0.574187	0.438277	0.0127011
ENSGACG00000001437	NA	TRUE	0.0758529	0.00771022	0.301091	2.62167e-25	3.50684e-16	9.28381e-09	0.000455709	0.0212045	0.0864693	0.373639
ENSGACG00000001446	NA	TRUE	0.00626491	1	0.0022198	9.01713e-06	0.0184688	8.55178e-08	1.2483e-05	0.574959	0.459123	0.00587037
ENSGACG00000001452	NA	TRUE	0.0181569	0.0212259	0.0444152	0.00826265	0.0237111	0.0791132	0.00832831	0.0748173	0.000964636	0.000260867
ENSGACG00000001458	NA	TRUE	0.0014628	0.592982	0.0829305	0.562184	1	0.959179	0.721066	1	0.98609	0.0783062
ENSGACG00000001466	NA	TRUE	1	0.0138526	0.842307	0.838319	0.103332	0.812069	0.178069	0.652141	0.00991533	0.620724
ENSGACG00000001473	NA	TRUE	0.00712128	1	0.360277	0.222775	0.0402712	0.296972	0.129668	0.520556	0.227442	0.1567
ENSGACG00000001474	NA	TRUE	0.670152	0.015705	0.96109	0.854107	0.857132	0.244191	0.52836	0.7514	0.0384021	0.725654
ENSGACG00000001475	NA	TRUE	1	0.854896	0.428404	0.0150199	1.00757e-07	0.00087871	0.0155625	0.000391445	0.0256106	0.00649941
ENSGACG00000001476	NA	TRUE	0.00453104	1	0.000967493	0.243629	0.0268032	0.0317062	0.0105039	0.123609	0.776748	0.205403
ENSGACG00000001477	NA	TRUE	0.346884	0.0173197	0.00210497	0.00437869	2.2964e-06	0.00190525	0.0142584	0.265091	0.000908773	0.0236033
ENSGACG00000001490	NA	TRUE	4.46142e-12	1.86014e-21	2.07587e-13	6.3006e-18	7.1904e-27	1.38406e-18	4.06618e-31	7.24673e-22	1.20094e-37	3.80783e-27
ENSGACG00000001493	NA	TRUE	2.45757e-07	1.48238e-12	3.39487e-08	1.26059e-08	1.12365e-19	3.31763e-08	2.18663e-24	3.03022e-18	9.34959e-14	1.77161e-10
ENSGACG00000001495	NA	TRUE	0.974106	1	1	0.642621	0.0272409	0.252114	0.0410457	0.0834412	0.830732	0.844256
ENSGACG00000001497	NA	TRUE	0.923366	0.477355	1	0.758286	0.0224714	0.0037383	0.0289089	0.00214756	0.0378375	0.179453
ENSGACG00000001498	NA	TRUE	1	0.283135	1	0.386236	7.62102e-06	0.00219826	0.0060018	1	0.0810711	0.461874
ENSGACG00000001500	NA	TRUE	0.308537	8.78088e-23	0.237669	2.73472e-06	2.9224e-23	3.45053e-18	4.87966e-29	5.5939e-15	3.15338e-27	6.08755e-18
ENSGACG00000001501	NA	TRUE	1	1	0.022399	0.847686	0.306981	0.199262	0.12327	0.950373	0.465483	1
ENSGACG00000001503	NA	TRUE	0.648966	0.00200676	0.87179	0.0998523	0.0158987	0.10473	0.227566	0.0190322	1	0.0391263
ENSGACG00000001505	NA	TRUE	0.000246911	3.0542e-07	0.128922	1.20741e-08	0.163621	3.74587e-05	0.000455582	0.00809316	0.126595	0.0167382
ENSGACG00000001510	NA	TRUE	0.662883	0.275725	0.379337	0.0098929	0.918297	0.821977	0.551861	0.376608	0.762347	0.619223
ENSGACG00000001511	NA	TRUE	0.974599	0.107252	0.574745	0.807694	0.0217716	0.968596	0.00255953	0.819315	1	1
ENSGACG00000001513	NA	TRUE	0.961268	1	1	1	0.854567	0.974634	0.409799	0.946619	0.00210568	0.907028
ENSGACG00000001514	NA	TRUE	1	1	1	0.814002	0.0400484	0.996048	0.761501	0.826058	0.792687	0.869563
ENSGACG00000001519	NA	TRUE	0.27526	0.107733	0.717155	0.212199	0.74993	0.445945	0.110373	0.0522255	0.000172591	0.293807
ENSGACG00000001520	NA	TRUE	0.880094	1.21719e-19	0.105237	1	0.526781	1	1	1	1	0.690411
ENSGACG00000001522	NA	TRUE	0.791857	1	0.52861	1	5.73474e-12	0.00537651	9.16204e-16	0.350712	5.31643e-08	0.97785
ENSGACG00000001524	NA	TRUE	0.476726	0.838498	1	0.749659	0.240407	0.290149	0.0188296	0.504773	0.343592	0.603868
ENSGACG00000001528	NA	TRUE	0.441936	1	6.19938e-05	1.92902e-16	0.305583	0.165928	0.00251552	4.14673e-13	4.51941e-07	1.76801e-21
ENSGACG00000001532	NA	TRUE	0.446881	0.0185814	0.623759	0.265533	0.892464	1	0.827467	0.864431	1	0.790665
ENSGACG00000001540	NA	TRUE	0.653597	1	0.934983	1	0.0391681	1	1	0.0746057	1	0.0107242
ENSGACG00000001544	NA	TRUE	1	0.0190181	0.874271	0.376479	0.35748	0.00290827	0.315169	0.0234257	0.0237567	0.0119389
ENSGACG00000001547	NA	TRUE	1	1	1	1	0.555334	1	1	0.745638	0.0286948	0.414618
ENSGACG00000001548	NA	TRUE	0.445445	0.850368	0.9	0.000187908	7.40735e-09	0.00250696	3.10662e-08	0.00488555	7.35643e-07	6.40363e-06
ENSGACG00000001552	NA	TRUE	0.0853573	0.0563728	6.86415e-06	0.00192271	0.00299841	0.00333651	0.0148496	5.78031e-05	0.0198608	0.344218
ENSGACG00000001557	NA	TRUE	0.00342953	0.972212	0.319349	1	0.0269276	0.962067	0.11123	0.377153	0.132568	0.648512
ENSGACG00000001559	NA	TRUE	0.430048	0.981366	0.951229	0.722978	0.537903	0.658052	0.924983	0.923967	1	0.0178618
ENSGACG00000001576	NA	TRUE	0.430529	0.831751	0.563689	0.0133393	0.0137626	0.00704138	0.00530559	0.251476	0.00164877	0.0114463
ENSGACG00000001577	NA	TRUE	0.00701639	0.947504	0.740899	0.881103	0.43001	0.639492	0.620401	1	0.89425	1
ENSGACG00000001582	NA	TRUE	1	0.614714	1	1	0.922034	0.514227	0.88247	0.410221	0.0303078	0.604392
ENSGACG00000001585	NA	TRUE	0.00991447	3.50589e-10	0.0798244	1	1	1	1	1	1	1
ENSGACG00000001589	NA	TRUE	1	0.542299	0.991676	1	0.0939789	1	0.617389	0.193078	0.00740914	0.644261
ENSGACG00000001593	NA	TRUE	0.180232	1	0.581943	0.700851	1	0.561265	0.799028	0.10614	1	0.0305619
ENSGACG00000001608	NA	TRUE	0.839228	0.409158	1	0.182668	0.763793	1	0.0296614	0.962587	0.457649	0.825324
ENSGACG00000001617	NA	TRUE	0.64584	0.00764461	0.537003	0.80563	0.179271	0.245855	0.624178	0.953787	0.544705	0.663576
ENSGACG00000001637	NA	TRUE	0.916995	0.9369	1	1	0.0146472	0.481467	0.84138	0.761497	0.412037	0.777853
ENSGACG00000001638	NA	TRUE	0.777653	0.00291368	0.255075	0.300396	0.702972	1	0.742909	0.108606	1	0.027558
ENSGACG00000001640	NA	TRUE	0.00712128	0.699225	0.119549	0.227615	0.0341477	0.215829	1	0.0748173	0.501294	0.694777
ENSGACG00000001641	NA	TRUE	1	1	1	0.134174	0.0292889	0.0240692	0.0562937	0.137369	0.275639	0.0100914
ENSGACG00000001657	NA	TRUE	0.445599	1	0.0119945	0.509584	0.0684734	0.00534402	0.0174023	0.313648	0.570594	0.00032594
ENSGACG00000001659	NA	TRUE	0.586934	0.0022112	0.712492	0.00120682	0.0976539	0.0818634	0.187037	0.0220435	0.789945	0.846362
ENSGACG00000001661	NA	TRUE	0.967286	0.0277322	0.610019	0.798044	0.000218739	0.00053597	0.0143808	0.000770106	0.567021	0.00454386
ENSGACG00000001662	NA	TRUE	1	0.320702	0.326091	1.05449e-05	0.872471	0.984026	0.834837	0.695144	0.805183	0.825093
ENSGACG00000001670	NA	TRUE	0.638626	0.984333	0.0339643	1	1	0.974668	0.902853	0.837858	1	1
ENSGACG00000001672	NA	TRUE	0.498787	0.0225627	0.938495	0.0132921	0.000609299	0.019248	1.95925e-05	0.184265	0.00765353	0.0714919
ENSGACG00000001674	NA	TRUE	1	0.441961	0.582446	1	0.673084	0.735081	0.137419	1	2.92775e-06	0.97465
ENSGACG00000001681	NA	TRUE	0.0237676	0.531216	0.0327097	6.35366e-07	0.000507756	4.39545e-11	0.00520637	6.68312e-12	3.65633e-05	1.22794e-13
ENSGACG00000001684	NA	TRUE	1	1	0.62925	1	0.000105486	0.000114043	0.256627	0.00110363	0.00536787	1
ENSGACG00000001694	NA	TRUE	0.765209	0.20544	0.654336	0.329496	1	0.0972127	0.936572	0.0109163	0.879616	0.991289
ENSGACG00000001695	NA	TRUE	0.959497	0.491479	1	0.509584	0.116942	0.343911	2.14779e-05	1	0.271269	0.437076
ENSGACG00000001697	NA	TRUE	0.994439	0.000438099	0.672887	0.5087	0.286791	0.427053	1	0.0917311	0.244471	0.887299
ENSGACG00000001701	NA	TRUE	0.165688	1	0.936429	0.31971	0.0632749	0.00236855	0.0779656	8.34627e-06	0.311575	0.557548
ENSGACG00000001709	NA	TRUE	0.539768	0.75009	0.437976	0.00235829	0.999536	0.48255	1	0.90997	1	0.969831
ENSGACG00000001711	NA	TRUE	0.968652	1	0.0657291	0.00290808	0.10991	0.00928578	0.891072	0.485566	0.423385	0.440261
ENSGACG00000001718	NA	TRUE	0.185899	0.721539	2.51706e-05	0.655888	1	1	0.271007	0.946581	0.859648	0.289383
ENSGACG00000001721	NA	TRUE	0.109109	1	0.542813	0.703114	0.365939	0.0418029	0.988945	0.340749	1	0.880518
ENSGACG00000001727	NA	TRUE	0.0364235	1	0.259595	0.253561	0.0759679	0.387354	0.10214	0.882988	0.212788	0.25767
ENSGACG00000001729	NA	TRUE	0.959312	1	0.0475027	1	0.424568	0.806456	0.0275108	1	0.0323473	0.849039
ENSGACG00000001743	NA	TRUE	0.70351	1	0.223151	0.378767	1.22987e-05	0.31664	0.0540379	0.00167306	7.37886e-06	0.0522335
ENSGACG00000001747	NA	TRUE	0.436787	0.00184682	0.899771	0.402006	1	0.453208	0.359089	0.0879931	0.348935	1
ENSGACG00000001760	NA	TRUE	1	0.867017	0.388808	1	0.556475	0.423335	0.076962	0.970381	0.678151	0.0104542
ENSGACG00000001765	NA	TRUE	0.961103	1	1	1	0.165065	0.177896	0.0555107	0.0183663	0.00134973	0.46812
ENSGACG00000001778	NA	TRUE	0.944745	1	0.727558	0.00681719	0.260347	0.575132	0.676197	0.548853	0.509858	1
ENSGACG00000001790	NA	TRUE	0.974885	1.82889e-06	0.932529	1	0.302086	1	0.873888	0.858672	0.504845	0.885082
ENSGACG00000001792	NA	TRUE	0.75426	0.727139	0.86802	0.247552	0.122619	0.00365106	0.0911842	0.00913123	0.0377658	0.692252
ENSGACG00000001796	NA	TRUE	0.0708914	0.535037	0.987511	1	0.186152	0.224978	0.351426	0.307571	0.00189825	0.729247
ENSGACG00000001800	NA	TRUE	0.913447	NA	0.353135	1	0.384248	0.594958	0.0382269	0.194441	0.193567	1
ENSGACG00000001806	NA	TRUE	1	1	1	0.183112	0.048531	0.00166005	0.045837	0.0796483	0.351841	0.0459908
ENSGACG00000001814	NA	TRUE	0.000192627	0.88879	0.118584	0.261101	0.891135	1	1	1	1	0.798483
ENSGACG00000001819	NA	TRUE	NA	NA	NA	0.0362688	NA	0.951081	NA	NA	1	1
ENSGACG00000001836	NA	TRUE	0.0434605	1	0.992749	0.154374	0.0285914	0.0033119	0.423148	0.0462448	0.676588	0.000302598
ENSGACG00000001840	NA	TRUE	0.979858	0.0168694	0.792708	0.750443	0.898173	0.304177	1	0.0928405	1	1
ENSGACG00000001848	NA	TRUE	1	0.128347	1	1	0.184354	0.0657018	0.981032	0.00633985	0.546291	0.005711
ENSGACG00000001850	NA	TRUE	NA	NA	NA	0.0295733	NA	0.921933	NA	NA	0.0269056	0.0714919
ENSGACG00000001858	NA	TRUE	0.961103	0.000190328	0.823016	0.678122	0.726098	0.00886538	0.304168	0.189483	0.593065	0.11516
ENSGACG00000001862	NA	TRUE	0.0236122	6.55738e-07	0.0283178	0.655946	0.37709	1	0.0156257	0.325089	0.631665	0.376152
ENSGACG00000001871	NA	TRUE	0.973639	0.347468	0.111261	0.680678	0.078862	0.26792	0.879676	0.190167	0.0885226	0.0102368
ENSGACG00000001879	NA	TRUE	0.980314	0.338621	0.304309	0.477203	0.0976185	0.648538	0.930899	0.34507	0.00968081	0.462204
ENSGACG00000001880	NA	TRUE	1	0.135487	0.998551	0.816081	0.000351332	0.00210883	3.88753e-06	0.000662695	4.22272e-07	0.0165322
ENSGACG00000001881	NA	TRUE	0.515131	1	0.0520363	2.78731e-08	2.17617e-08	0.0121112	0.000118862	0.00363089	0.00521785	9.78744e-05
ENSGACG00000001884	NA	TRUE	0.989302	0.584936	0.00970022	0.0738804	1	0.953365	0.816851	0.896947	1	1
ENSGACG00000001887	NA	TRUE	1	1	0.990914	1	0.0117951	0.937195	0.278995	1	0.416893	1
ENSGACG00000001894	NA	TRUE	0.0094099	5.19583e-05	0.256249	0.410482	1	0.88012	0.601345	1	0.792862	0.857232
ENSGACG00000001897	NA	TRUE	0.532008	0.64971	0.0179568	0.21528	0.0606483	0.256035	0.128572	0.274055	0.124521	0.045775
ENSGACG00000001904	NA	TRUE	1	0.636237	0.713448	0.44528	0.0173689	0.025127	0.214836	0.808947	0.641911	0.213668
ENSGACG00000001905	NA	TRUE	1	0.0790685	0.296304	0.0550572	0.564372	0.0320888	0.263977	0.705922	0.945616	0.44356
ENSGACG00000001917	NA	TRUE	1	3.36037e-05	0.371685	0.00335877	0.0576412	0.00259521	0.42059	0.0674975	0.098761	0.00540537
ENSGACG00000001920	NA	TRUE	1	1	0.890766	0.974193	0.260717	0.123714	0.129668	0.376007	0.0489029	1
ENSGACG00000001921	NA	TRUE	NA	NA	NA	0.99387	NA	0.0231115	NA	NA	0.159692	0.856047
ENSGACG00000001925	NA	TRUE	1	1	1	0.0536328	0.369913	0.141677	0.170452	0.430896	0.0400623	0.293898
ENSGACG00000001929	NA	TRUE	1	0.779797	0.976812	1	0.00217384	0.434765	6.12106e-05	0.0585131	0.00916066	1
ENSGACG00000001936	NA	TRUE	1	1	1	0.0746012	0.310347	0.684195	0.035526	0.414453	0.138349	0.199193
ENSGACG00000001939	NA	TRUE	0.10373	1	0.12189	0.435573	0.0133909	0.0475229	0.00153394	0.330774	0.0832747	0.822183
ENSGACG00000001940	NA	TRUE	1.09042e-06	8.58577e-07	6.16305e-08	9.52785e-07	4.29886e-05	1.008e-05	0.000393152	6.39408e-06	0.000273461	1.01331e-07
ENSGACG00000001942	NA	TRUE	1	0.238167	1	0.959647	1.18846e-15	0.549786	3.27718e-10	0.0591705	0.000114332	0.765675
ENSGACG00000001945	NA	TRUE	1	0.0117723	0.579204	0.110772	0.258874	0.757962	0.898137	0.549034	1	0.147058
ENSGACG00000001958	NA	TRUE	0.607383	1	1	0.673987	0.314085	0.469863	0.351282	0.369866	0.000920519	0.764649
ENSGACG00000001961	NA	TRUE	0.481862	1	0.0102806	0.329496	1	1	0.770174	0.413773	0.69469	1
ENSGACG00000001964	NA	TRUE	1	1	1	0.912972	0.590071	0.0138689	0.52305	0.0533625	0.0147231	0.224931
ENSGACG00000001966	NA	TRUE	0.000828724	0.537047	0.546353	0.605133	0.222155	0.000216124	0.158646	0.0143977	0.370481	0.645669
ENSGACG00000001973	NA	TRUE	1	1	1	1	0.0972977	0.000321777	0.044746	0.00403034	0.0224265	8.21729e-07
ENSGACG00000001984	NA	TRUE	1	0.241539	1	1	0.0137631	0.932542	0.00390668	0.723269	1	1
ENSGACG00000001990	NA	TRUE	0.276563	1	0.35404	0.902136	0.267905	0.91708	0.045837	0.653644	0.626024	0.557702
ENSGACG00000001997	NA	TRUE	0.930483	0.825747	0.736571	0.166397	0.262975	0.000198506	0.702321	0.00602649	0.063685	0.00583181
ENSGACG00000002010	NA	TRUE	0.814564	0.478875	0.904046	0.654664	0.0391681	0.23066	0.529924	0.752553	0.854941	1
ENSGACG00000002011	NA	TRUE	0.893987	1	0.167133	0.745172	0.451617	0.573246	0.0733738	0.0427729	0.740878	0.527701
ENSGACG00000002019	NA	TRUE	0.619087	0.000515502	0.759759	0.00629898	0.0326831	0.0115633	0.0069526	0.00423525	1	0.00224803
ENSGACG00000002027	NA	TRUE	0.87336	1	1	0.965784	0.789804	1	1	0.499574	0.000229537	0.746605
ENSGACG00000002031	NA	TRUE	0.942418	1	1	0.186707	0.0493335	0.336161	1	0.00120753	1	0.429877
ENSGACG00000002035	NA	TRUE	0.030417	0.0815322	0.0513219	0.516554	0.767376	1	0.847518	0.798864	0.974893	0.492086
ENSGACG00000002036	NA	TRUE	0.584235	0.525472	0.0266306	0.157835	0.0597802	0.226645	0.769738	0.452279	0.788757	0.0818053
ENSGACG00000002040	NA	TRUE	1	0.945059	0.949798	0.56435	0.0985022	0.300805	0.0115406	0.603886	1	1
ENSGACG00000002051	NA	TRUE	0.790359	0.739894	0.777154	0.872529	0.0164546	0.820571	1	0.875693	0.975417	0.906901
ENSGACG00000002060	NA	TRUE	0.843551	1	0.934098	0.777331	0.0280333	0.870872	0.059075	0.913094	0.244913	0.220818
ENSGACG00000002065	NA	TRUE	0.000786096	1	0.440102	0.748542	0.590783	0.487166	0.556517	0.491974	0.173164	0.993985
ENSGACG00000002068	NA	TRUE	1	1	1	0.00436428	0.108843	0.178131	0.104278	0.105194	0.113128	0.0146627
ENSGACG00000002073	NA	TRUE	0.624022	0.0179055	0.744764	0.935079	0.122825	0.42484	0.0107765	0.973383	1	0.00109278
ENSGACG00000002084	NA	TRUE	0.939457	0.384627	0.061023	0.00315184	0.974948	0.263082	0.817441	0.13512	0.439429	0.886658
ENSGACG00000002086	NA	TRUE	1	1	0.973056	0.872905	0.0302474	0.0864812	0.0892099	0.0979024	0.633577	0.978658
ENSGACG00000002094	NA	TRUE	0.538049	0.00965518	0.440519	0.457318	1	0.84455	1	1	0.0632338	0.722966
ENSGACG00000002097	NA	TRUE	0.0133196	0.00322514	0.0891192	0.115314	0.000361988	0.29625	0.00896721	0.0710226	0.00300324	0.0215385
ENSGACG00000002109	NA	TRUE	0.223179	0.0170431	0.752953	0.479973	0.217188	0.0853799	0.632313	0.0842887	0.381467	0.898655
ENSGACG00000002114	NA	TRUE	1	0.123745	0.0610698	0.845521	0.607243	0.00795731	0.516862	0.704858	0.595866	0.862384
ENSGACG00000002116	NA	TRUE	0.00182496	0.00476906	0.014153	8.41314e-10	0.00964216	5.72023e-05	1.77553e-09	2.72345e-09	1.91962e-07	2.15237e-05
ENSGACG00000002119	NA	TRUE	1	0.666664	0.353135	0.836691	0.162442	0.416221	0.00129046	1	0.496927	0.88906
ENSGACG00000002120	NA	TRUE	0.965948	0.53246	0.934098	0.614002	0.007715	0.848634	0.000623427	0.301377	1.63782e-05	0.548193
ENSGACG00000002123	NA	TRUE	1	0.462748	0.00205862	1	0.428789	0.910593	0.471124	0.625114	1	0.751439
ENSGACG00000002125	NA	TRUE	0.998909	0.854903	0.428581	0.959647	0.0200768	0.674063	0.881982	0.737007	1	0.200008
ENSGACG00000002128	NA	TRUE	0.80736	1	0.0235034	1	1	1	1	1	0.360519	1
ENSGACG00000002129	NA	TRUE	1	1	1	1	0.259803	1	1	0.704183	0.00269273	1
ENSGACG00000002132	NA	TRUE	0.00219917	0.0395379	0.0429409	0.0241902	0.888037	1.53172e-05	0.371006	0.0070189	0.0236436	0.256183
ENSGACG00000002135	NA	TRUE	0.993609	0.0504021	0.699326	0.559078	0.821924	0.48025	0.0572986	0.031015	1	1
ENSGACG00000002142	NA	TRUE	0.155247	0.433707	0.0215251	0.444924	0.0677281	0.806456	0.00590797	0.220886	0.000801839	0.00100624
ENSGACG00000002143	NA	TRUE	0.243147	0.0114738	0.897918	0.990001	1	0.979464	0.916635	0.947177	0.738766	1
ENSGACG00000002147	NA	TRUE	0.0834623	6.02412e-11	0.337457	1	0.601762	0.819962	0.205427	1	1	0.771007
ENSGACG00000002153	NA	TRUE	1	1	1	1	0.000246301	0.0190034	8.83153e-06	0.00107307	6.49832e-06	0.112553
ENSGACG00000002167	NA	TRUE	1	0.201741	0.588523	0.66491	0.591597	0.86032	0.337325	0.245035	0.0222036	1
ENSGACG00000002175	NA	TRUE	0.483525	0.00945929	0.0539244	1	0.522975	0.00206525	0.721942	0.875958	0.0268568	0.939998
ENSGACG00000002176	NA	TRUE	0.441936	0.237342	0.480348	1	0.68237	0.729721	0.346205	0.410421	0.0032327	0.0274906
ENSGACG00000002198	NA	TRUE	0.537475	0.838314	0.868064	0.868221	1	0.0252135	0.73317	0.509332	0.23403	0.903842
ENSGACG00000002224	NA	TRUE	0.167164	0.163846	0.212104	0.722978	0.352163	0.1778	1.88714e-05	0.138052	0.644853	0.803338
ENSGACG00000002229	NA	TRUE	0.102125	1	0.0346141	0.00849082	0.0665063	0.201329	0.618398	0.138371	0.00124673	0.0110787
ENSGACG00000002244	NA	TRUE	0.000528999	0.18157	0.000215492	0.0361467	0.435394	0.968596	1	0.968516	0.588332	0.00177003
ENSGACG00000002246	NA	TRUE	1	0.64971	0.602038	0.94221	0.287119	0.51437	0.0232949	1	0.0697366	0.805539
ENSGACG00000002247	NA	TRUE	0.872958	1	0.859588	0.363518	0.109318	0.0853799	0.030043	0.0477379	0.381372	0.384349
ENSGACG00000002249	NA	TRUE	0.108112	0.00231714	0.0590344	0.012597	0.451617	0.101705	0.345188	0.332603	0.867205	0.305504
ENSGACG00000002257	NA	TRUE	1.01787e-05	0.0166944	0.438762	1	0.295597	0.831618	1	1	0.837317	0.375229
ENSGACG00000002262	NA	TRUE	7.23364e-06	0.163235	0.0475027	0.681222	0.259845	0.321894	0.67983	0.288366	0.593713	0.958875
ENSGACG00000002265	NA	TRUE	1	0.0548043	0.566877	0.737298	0.410139	0.273604	0.000129943	0.755496	0.575536	1
ENSGACG00000002271	NA	TRUE	0.768294	0.265625	0.623995	0.654584	0.363555	0.142154	0.875359	0.613923	1	0.0385353
ENSGACG00000002272	NA	TRUE	0.0553814	0.671948	0.22562	0.00914039	0.0184739	0.0314391	0.0255509	0.192374	0.6995	0.02057
ENSGACG00000002276	NA	TRUE	0.642437	0.992073	0.797681	1	1	1	0.599347	1	0.0149726	1
ENSGACG00000002297	NA	TRUE	0.889092	1.00001e-43	1	1	1	0.939751	0.984701	0.874948	0.925041	0.809551
ENSGACG00000002298	NA	TRUE	0.599715	0.564425	0.117858	0.426915	0.746697	0.0148402	0.784585	1	0.969206	0.71721
ENSGACG00000002304	NA	TRUE	0.999111	1	0.974952	0.421016	0.116749	0.955429	0.0356568	0.945552	0.96274	0.626273
ENSGACG00000002309	NA	TRUE	0.663874	6.49013e-23	0.142111	5.71593e-08	0.00366082	0.0804084	0.0441653	0.000584639	0.0367885	0.000232324
ENSGACG00000002310	NA	TRUE	0.26479	1	0.655124	0.268986	0.0278574	0.072057	0.0354059	0.223399	0.0037263	0.557548
ENSGACG00000002313	NA	TRUE	0.0110485	1	0.64416	1	1	1	0.855714	0.630751	1	0.957393
ENSGACG00000002316	NA	TRUE	0.925986	1	0.750794	1	0.748797	0.703328	0.370713	0.161762	0.0221061	0.738373
ENSGACG00000002319	NA	TRUE	0.509934	1	0.271182	0.024162	0.00329062	0.289244	0.0544563	0.296697	0.64626	0.989578
ENSGACG00000002324	NA	TRUE	0.942307	0.683174	0.76853	0.764508	0.779377	0.190058	0.00336118	0.302841	0.554712	0.297372
ENSGACG00000002326	NA	TRUE	0.46345	1	0.955976	0.722978	0.0261098	0.683512	0.2723	0.178653	0.0522653	0.131372
ENSGACG00000002329	NA	TRUE	0.378077	0.991183	1	0.391286	1	0.947154	0.136395	1	0.831508	2.23723e-05
ENSGACG00000002330	NA	TRUE	0.895762	0.620553	0.198805	0.0991756	0.0101785	0.273604	0.203845	0.446401	0.851393	0.0857153
ENSGACG00000002338	NA	TRUE	0.939139	1	0.549238	0.0349756	0.695426	0.160647	0.479547	0.414469	0.147304	0.368808
ENSGACG00000002339	NA	TRUE	0.916612	0.400652	0.724191	1	0.529607	0.0322972	0.661244	0.0391719	1	0.591407
ENSGACG00000002341	NA	TRUE	0.929283	1	0.334516	0.0018089	1.05846e-20	2.33368e-09	4.55306e-25	1.44884e-08	5.3461e-18	0.000117181
ENSGACG00000002347	NA	TRUE	1	1	1	1	0.426218	0.255037	0.0366747	0.204659	0.653114	0.846362
ENSGACG00000002353	NA	TRUE	0.00306819	0.23627	0.136224	0.9245	0.274269	0.941424	1	0.920369	0.158737	0.922678
ENSGACG00000002362	NA	TRUE	0.764161	0.499019	1	1	0.0595144	0.0076555	0.222475	0.914948	0.381372	1
ENSGACG00000002363	NA	TRUE	0.0253215	0.963892	0.837369	1	0.240394	0.402778	0.110815	0.817244	1	0.529662
ENSGACG00000002367	NA	TRUE	0.00409329	0.0353364	0.0142554	0.0145549	0.134051	0.0002736	0.000230569	0.00136946	0.257168	0.382824
ENSGACG00000002368	NA	TRUE	0.889092	0.196779	0.0121361	0.761342	0.350044	1	1	0.969594	0.500096	1
ENSGACG00000002369	NA	TRUE	1	0.010131	0.749892	0.00129777	3.86898e-09	0.132914	7.28524e-10	1.40443e-07	3.99447e-06	0.00128616
ENSGACG00000002371	NA	TRUE	0.587391	0.000866631	0.00163753	1.79877e-05	1.73283e-07	0.161326	3.27539e-05	0.0281531	5.16359e-05	1.27344e-08
ENSGACG00000002373	NA	TRUE	1	0.571524	0.637042	1	0.00106053	7.26528e-05	0.190468	6.51109e-07	9.65094e-05	0.0201864
ENSGACG00000002374	NA	TRUE	0.235621	0.00163378	0.400932	0.349	0.00102931	0.121362	0.322795	0.216391	0.00111707	0.866075
ENSGACG00000002376	NA	TRUE	1	1	0.0623646	0.194413	0.857046	9.46066e-06	0.291265	1	0.159951	0.432426
ENSGACG00000002379	NA	TRUE	1	1	1	0.536859	1	0.432451	0.980746	0.316917	0.0283953	0.686864
ENSGACG00000002383	NA	TRUE	0.00567148	0.0336732	0.9015	1	0.65558	1	0.809964	0.972178	1	0.491751
ENSGACG00000002388	NA	TRUE	0.97644	NA	1	0.580688	0.048531	0.71682	0.979758	0.764251	0.97139	0.00384536
ENSGACG00000002397	NA	TRUE	1	0.166382	0.0355852	0.856785	0.600659	0.487541	0.000736286	0.905561	0.303306	0.147983
ENSGACG00000002401	NA	TRUE	0.272478	0.994838	0.296304	0.570741	9.85271e-06	0.0143539	0.00321392	0.134939	0.0226088	0.0222473
ENSGACG00000002412	NA	TRUE	0.685996	0.959167	0.468751	0.453738	0.708671	0.509721	1	0.0356219	0.979963	0.834504
ENSGACG00000002416	NA	TRUE	0.961268	0.0208023	0.934098	1	0.746642	1	1	0.955942	0.630339	0.834477
ENSGACG00000002417	NA	TRUE	0.0504287	0.237342	0.00621743	0.00589867	1	0.839283	0.865712	0.428233	1	0.521468
ENSGACG00000002426	NA	TRUE	0.0188012	0.693097	1	1	1	1	1	1	0.868901	0.67084
ENSGACG00000002434	NA	TRUE	0.00367232	0.000130962	0.000146413	0.00129777	0.439072	0.0773019	0.853361	0.0458201	1	0.00759564
ENSGACG00000002437	NA	TRUE	0.662431	0.0822625	0.979807	6.50141e-06	7.18023e-05	6.48325e-09	0.0148496	4.45799e-07	4.4724e-07	0.0125111
ENSGACG00000002439	NA	TRUE	1	0.0337354	0.777156	0.872369	1	0.760238	0.813123	0.779197	0.717747	1
ENSGACG00000002440	NA	TRUE	0.308414	0.0975955	0.0249104	0.00839557	0.426218	0.649457	1	1	0.0194926	0.204785
ENSGACG00000002442	NA	TRUE	1	1	0.305767	1	0.00307324	0.633092	0.000444339	0.680418	0.152896	1
ENSGACG00000002443	NA	TRUE	1	1	0.554651	0.00380291	0.637544	0.529614	0.0496719	1	0.843866	0.00241429
ENSGACG00000002457	NA	TRUE	1	0.27902	0.843804	1	0.700496	0.7692	0.0410457	0.0295371	1	0.0145246
ENSGACG00000002465	NA	TRUE	0.961103	2.42634e-08	4.75715e-12	1	0.345968	0.465301	0.160003	0.236882	0.323646	0.110985
ENSGACG00000002470	NA	TRUE	1	0.0188685	0.510433	0.827847	1	1	0.170452	0.825145	0.876231	0.983401
ENSGACG00000002475	NA	TRUE	1	0.00403087	0.83073	0.638651	1	0.0474666	0.368236	1	0.922328	0.00377279
ENSGACG00000002484	NA	TRUE	1	1	1	0.562447	0.475704	1	0.0386868	0.673156	0.0114012	1
ENSGACG00000002489	NA	TRUE	0.0912314	0.564425	0.208487	0.135035	0.0960289	0.349135	0.422151	0.0998353	0.228128	0.0379561
ENSGACG00000002491	NA	TRUE	1	0.996197	0.984099	0.943879	0.00373072	0.50148	0.738212	0.90829	0.896284	0.248877
ENSGACG00000002494	NA	TRUE	NA	NA	NA	0.813063	NA	0.697939	NA	NA	0.0413988	0.990836
ENSGACG00000002497	NA	TRUE	0.360221	0.00322514	1	0.338139	0.996672	0.464675	0.813123	1	0.626024	1
ENSGACG00000002498	NA	TRUE	1	0.361733	0.25555	0.00405324	2.23039e-08	2.48393e-06	1.15615e-05	0.220099	0.00570039	0.0114792
ENSGACG00000002499	NA	TRUE	1	1	0.360535	0.115987	0.679463	0.0766862	1	0.0112749	0.711401	0.383272
ENSGACG00000002501	NA	TRUE	0.946613	1	0.844476	0.0934771	0.223222	1	1	0.00125483	0.73864	0.0174861
ENSGACG00000002502	NA	TRUE	0.0159056	1	0.344911	0.0746012	0.00331447	0.462948	0.0709143	0.114528	0.227442	0.0843819
ENSGACG00000002505	NA	TRUE	0.943099	0.536969	1	0.403563	0.0873964	0.136218	1.11445e-05	0.0458052	0.00222916	0.0247963
ENSGACG00000002512	NA	TRUE	1	0.012579	0.736388	1	0.851257	0.978655	1	0.506986	1	0.806686
ENSGACG00000002515	NA	TRUE	1	0.016792	0.0304796	0.00420648	0.0587234	0.0675976	4.63898e-05	0.0136988	5.28872e-05	2.84099e-05
ENSGACG00000002519	NA	TRUE	0.175292	0.427646	1	1	0.0555663	0.0322127	0.225357	0.0518603	1	1
ENSGACG00000002520	NA	TRUE	0.264113	0.0754948	0.670664	0.0592862	0.00628763	0.22507	0.0621651	0.000131354	0.000646349	0.794571
ENSGACG00000002525	NA	TRUE	0.364064	1	0.29913	0.733101	0.0447929	1	0.0279109	0.234795	0.830206	1
ENSGACG00000002529	NA	TRUE	0.891707	0.701605	0.275774	0.212717	0.0470792	0.0765508	0.148631	0.195598	0.879616	0.0195277
ENSGACG00000002536	NA	TRUE	0.961103	6.07114e-06	0.304319	1.16945e-05	1.53487e-05	0.00215886	0.039534	1	0.157861	0.791197
ENSGACG00000002538	NA	TRUE	0.40865	0.0586777	0.280434	0.833896	0.0133286	0.625873	0.00261645	0.110732	0.279214	0.0886084
ENSGACG00000002539	NA	TRUE	1	1	0.440695	1	0.448381	0.837826	0.0377537	0.719497	0.912867	0.731623
ENSGACG00000002540	NA	TRUE	0.000753514	1	0.818868	0.111751	0.931021	0.236801	0.986144	0.230857	0.0521816	0.63247
ENSGACG00000002541	NA	TRUE	1	0.00695629	0.0307358	0.622671	0.636761	0.858706	0.258699	0.448607	0.762682	0.63145
ENSGACG00000002543	NA	TRUE	0.642437	0.732142	0.0797519	0.817235	0.298572	0.609739	0.0106839	0.753611	0.786213	0.431496
ENSGACG00000002544	NA	TRUE	0.960018	0.419605	0.41649	0.00133261	0.00295914	0.00537651	0.457062	0.318693	0.0452397	0.28895
ENSGACG00000002546	NA	TRUE	1	0.98966	0.93212	1	0.886193	0.011622	0.492248	0.449022	0.739848	0.871023
ENSGACG00000002549	NA	TRUE	0.984947	0.836793	0.812258	1	0.315012	0.650937	0.0492975	0.192374	0.461716	0.979421
ENSGACG00000002553	NA	TRUE	0.0701979	1	0.132919	0.756696	4.73589e-07	1.51341e-05	0.00131736	2.79185e-08	0.000513951	0.199748
ENSGACG00000002556	NA	TRUE	1	0.650091	0.914874	0.0058957	0.153544	0.190326	0.446946	1	0.0755999	0.848057
ENSGACG00000002559	NA	TRUE	1	1	0.644435	0.980496	0.69745	0.139953	0.970081	0.00562005	0.654473	0.421088
ENSGACG00000002562	NA	TRUE	0.97284	2.58825e-05	1	0.0724801	0.314085	0.955429	0.241581	1	1	1
ENSGACG00000002566	NA	TRUE	0.000599262	0.00135055	6.42595e-07	0.909464	0.933846	0.0485991	0.049467	0.0104119	0.991756	0.0235854
ENSGACG00000002567	NA	TRUE	0.457197	0.741438	0.327771	0.0253188	0.940599	0.200947	0.607002	0.0210796	0.276495	0.00104748
ENSGACG00000002570	NA	TRUE	0.000200371	0.984854	0.116642	0.0111589	0.0134479	0.0037383	0.316707	0.00408879	0.0741683	0.485795
ENSGACG00000002578	NA	TRUE	0.651028	0.30396	0.52659	0.00622303	0.0624253	0.304177	0.00411171	0.230497	1	0.45299
ENSGACG00000002589	NA	TRUE	1	1	0.682628	0.84944	0.509364	0.0359831	0.632313	0.184485	0.496069	0.338959
ENSGACG00000002603	NA	TRUE	0.821306	8.08496e-13	0.989232	0.908681	0.969919	0.190609	0.765958	1	0.525616	1
ENSGACG00000002605	NA	TRUE	1	0.871706	0.995495	0.686018	0.955834	0.993371	0.576242	0.680317	0.871038	0.000826338
ENSGACG00000002608	NA	TRUE	0.421265	0.087451	0.0471342	0.718271	0.891943	0.94853	0.763216	0.895068	0.218196	0.70632
ENSGACG00000002609	NA	TRUE	0.367368	0.814758	0.527704	0.0844521	0.563212	0.694303	0.599865	0.640527	0.0403534	0.0275413
ENSGACG00000002614	NA	TRUE	0.646541	7.73799e-05	4.08361e-05	0.000119197	0.000479923	6.752e-05	1.94331e-08	0.161621	0.000178557	1.74645e-13
ENSGACG00000002619	NA	TRUE	0.457487	0.00136894	0.47547	2.28294e-07	3.69184e-05	1.68395e-06	0.0740884	0.0713155	2.48826e-07	0.0558545
ENSGACG00000002620	NA	TRUE	0.394508	0.0118218	0.263302	7.75328e-41	0.0555815	1.10422e-05	7.87125e-08	0.00628547	3.09682e-13	1.44343e-06
ENSGACG00000002622	NA	TRUE	0.00422934	1	0.184035	1	1	1	1	1	1	1
ENSGACG00000002624	NA	TRUE	1	1	0.738757	0.00231848	0.00466587	3.74587e-05	0.000274035	0.000293251	0.317981	2.65462e-05
ENSGACG00000002625	NA	TRUE	0.809871	0.563448	0.996087	0.844093	0.128942	1	0.000154458	0.130656	0.00146792	0.233508
ENSGACG00000002627	NA	TRUE	1	1	1	0.0239656	0.000232019	0.0158829	0.00187323	0.071557	0.000169624	0.000624621
ENSGACG00000002629	NA	TRUE	0.259846	0.00605172	0.93086	0.373988	0.888787	0.639237	0.555257	1	0.263492	0.558736
ENSGACG00000002636	NA	TRUE	7.64843e-05	2.53863e-11	0.032667	1	0.0517559	0.558097	1	1	0.980317	1
ENSGACG00000002640	NA	TRUE	0.828584	1	1	1	0.561098	1	0.858952	0.994549	0.932247	0.0494268
ENSGACG00000002643	NA	TRUE	0.154158	4.91832e-10	0.0341846	0.0100599	1.26931e-14	1.67076e-06	1.4078e-09	0.0130022	5.25031e-05	7.88791e-15
ENSGACG00000002644	NA	TRUE	0.470198	0.943042	0.441006	0.876705	4.25858e-07	1	3.47307e-07	0.0472025	0.00185736	1
ENSGACG00000002653	NA	TRUE	1	1	1	0.885202	0.406596	0.836769	0.00859513	0.723972	0.00678886	1
ENSGACG00000002654	NA	TRUE	1	0.0153469	1	0.0303309	0.194815	0.792352	0.00838471	0.537881	0.269003	0.0196276
ENSGACG00000002662	NA	TRUE	0.164176	0.390291	0.0647856	0.152003	0.00548296	0.136661	0.0826277	0.512784	0.0207932	0.110985
ENSGACG00000002668	NA	TRUE	0.0807747	0.891009	0.0748944	1.30394e-05	0.00075931	0.0179641	1.34235e-06	2.53664e-05	4.38082e-07	1.94674e-07
ENSGACG00000002673	NA	TRUE	0.00384174	4.29945e-09	0.00710833	9.61948e-05	0.977946	0.00247595	0.303971	1	0.475391	1
ENSGACG00000002677	NA	TRUE	0.0284295	0.0238549	0.00406149	8.94423e-05	5.89384e-05	0.00204892	0.00166874	0.000166151	0.00148241	0.00227451
ENSGACG00000002678	NA	TRUE	1	1	0.890766	0.969102	0.0203331	0.895627	1	0.973383	0.473228	0.543671
ENSGACG00000002680	NA	TRUE	0.00879576	0.0271931	0.00806583	0.28372	0.0783015	0.310994	0.0370542	0.533518	0.391126	0.274374
ENSGACG00000002700	NA	TRUE	0.000760916	1	0.658054	0.00879404	0.126203	0.0258543	0.463552	0.0419166	0.33009	0.828272
ENSGACG00000002703	NA	TRUE	1	0.0654479	1	0.79589	0.207894	1	0.033029	0.796482	0.289235	0.886787
ENSGACG00000002708	NA	TRUE	0.670152	0.837598	0.00624901	0.968758	0.945627	0.0935707	0.992268	0.124513	0.662078	0.558975
ENSGACG00000002714	NA	TRUE	0.0434605	NA	1	0.966544	0.27933	1	0.113161	0.191118	0.351003	1
ENSGACG00000002715	NA	TRUE	1	1	0.659362	0.134295	0.608994	0.199301	0.100155	0.03647	0.0258649	0.279082
ENSGACG00000002716	NA	TRUE	1	1	0.432088	0.151976	0.19378	6.02535e-09	1	0.172532	0.932247	0.0179597
ENSGACG00000002718	NA	TRUE	0.926571	0.616514	0.93212	0.976352	0.559781	0.399647	0.298228	0.577536	0.00785381	0.126057
ENSGACG00000002719	NA	TRUE	0.170783	0.0126786	1	0.000134494	0.00383953	0.506391	0.525487	0.555121	0.366613	0.888247
ENSGACG00000002726	NA	TRUE	1	1	1	4.18846e-05	0.0714729	0.848701	2.37117e-05	0.0129282	1.04699e-06	0.00454386
ENSGACG00000002735	NA	TRUE	0.440262	1	0.596785	0.836751	1	0.802633	0.731239	0.969594	0.0113747	0.727862
ENSGACG00000002745	NA	TRUE	0.0034607	0.972879	0.021124	0.0468851	1	1	0.532252	0.68815	1	0.373598
ENSGACG00000002748	NA	TRUE	0.0266017	0.0330101	0.103412	0.0351342	0.0976539	0.332164	0.000637555	0.192374	0.0027242	0.000695743
ENSGACG00000002749	NA	TRUE	0.141302	0.026137	1	0.620282	0.989043	0.86032	1	0.958261	0.684619	0.878929
ENSGACG00000002752	NA	TRUE	0.0990592	1	0.0461406	0.0146318	0.652953	0.320392	0.232189	0.0172172	0.249483	0.694777
ENSGACG00000002753	NA	TRUE	0.956392	1	0.913607	1	0.758402	0.898884	1	0.0462327	1	0.402557
ENSGACG00000002754	NA	TRUE	0.827166	0.0373748	0.0611215	0.20362	1	0.2362	1	0.297128	1	0.0681473
ENSGACG00000002757	NA	TRUE	1	1.23054e-09	0.585688	0.403904	1	0.474416	0.00668696	0.761497	0.294829	0.114977
ENSGACG00000002762	NA	TRUE	0.911144	1	0.379292	1	0.559381	0.721647	0.54147	0.864157	0.0967385	0.000824906
ENSGACG00000002763	NA	TRUE	1	0.00118367	0.645633	0.983928	0.930723	0.835867	0.941189	0.370658	0.346251	0.294187
ENSGACG00000002765	NA	TRUE	0.0100957	0.805377	0.752811	0.0040541	0.0219174	0.734008	0.827896	1	0.632874	0.295437
ENSGACG00000002767	NA	TRUE	0.1397	0.251505	0.865589	0.0065967	0.00767786	0.0323841	0.0173712	0.0244944	0.412213	0.023179
ENSGACG00000002769	NA	TRUE	0.342283	0.878163	0.938649	0.906128	0.025095	0.744684	0.380656	1	0.359003	0.35812
ENSGACG00000002773	NA	TRUE	1	0.207505	0.807248	1.24855e-07	0.0186187	0.0675042	0.66874	0.0522266	5.95147e-08	1.13461e-05
ENSGACG00000002775	NA	TRUE	0.332219	1	1	3.1717e-19	0.856108	0.411923	0.477638	0.300392	4.91648e-07	0.0355692
ENSGACG00000002776	NA	TRUE	0.0141492	0.144932	0.0508197	0.209992	0.0746548	0.0121448	0.581618	0.743559	0.0154304	0.0246728
ENSGACG00000002779	NA	TRUE	0.953655	1	0.895374	1	0.0292335	0.994495	1	0.807046	0.518595	0.458082
ENSGACG00000002783	NA	TRUE	0.104568	0.76377	0.113198	1	0.616296	0.202754	0.983979	0.0654747	0.981614	0.0378059
ENSGACG00000002803	NA	TRUE	1	1	0.0157681	1	0.955459	0.805912	0.8621	0.394472	0.641911	0.203223
ENSGACG00000002808	NA	TRUE	0.75426	4.86827e-11	1	0.898109	0.586109	0.200947	0.0986961	1	1	1
ENSGACG00000002818	NA	TRUE	0.350862	0.612106	0.518033	0.000705812	0.104792	0.0352613	0.0194669	0.000644128	0.00155616	0.257267
ENSGACG00000002835	NA	TRUE	2.43566e-12	1.35324e-14	1.96617e-14	6.05793e-14	0.83234	6.92579e-28	0.960389	6.75824e-17	0.781353	2.79304e-24
ENSGACG00000002837	NA	TRUE	0.959728	1	0.0215712	0.151574	0.922132	0.00113778	0.00754909	0.514344	0.0392127	0.0170076
ENSGACG00000002845	NA	TRUE	0.901099	0.94983	0.47592	0.566459	0.993685	0.538117	0.0359093	0.302775	0.805107	0.117174
ENSGACG00000002866	NA	TRUE	0.0462776	0.682445	0.976045	0.3018	1	1	0.878751	0.834088	0.870903	0.78135
ENSGACG00000002869	NA	TRUE	0.978075	0.0117374	0.520545	0.685108	0.197057	1	0.0405614	0.00667115	0.0452397	0.199534
ENSGACG00000002872	NA	TRUE	0.314974	0.208264	0.370163	0.0295112	0.885589	0.859308	0.0391908	0.515429	0.312912	1
ENSGACG00000002876	NA	TRUE	1	1	0.364435	0.495642	1	0.546349	0.0275108	0.095681	0.29185	0.147635
ENSGACG00000002885	NA	TRUE	1	0.507647	0.013651	1	0.912268	0.974826	0.446946	0.222372	0.107124	0.163436
ENSGACG00000002886	NA	TRUE	0.47402	0.91497	0.0626741	7.3248e-08	9.76059e-15	5.48899e-08	3.03966e-12	1.7812e-05	5.9321e-14	1.85208e-08
ENSGACG00000002887	NA	TRUE	0.235359	0.0396412	0.0982628	0.0146318	0.0908741	0.024184	0.276258	0.0779281	0.481772	0.348842
ENSGACG00000002888	NA	TRUE	0.956174	1	1	0.763193	0.690234	1	0.285453	0.689616	0.027351	0.809551
ENSGACG00000002895	NA	TRUE	1	1	0.691027	0.920224	1.23728e-07	5.13635e-16	5.18925e-27	2.592e-34	8.88426e-19	1.71866e-33
ENSGACG00000002896	NA	TRUE	0.321034	0.783552	0.275001	1	0.000950674	0.0992447	4.40032e-05	0.00245402	0.0198929	0.00789506
ENSGACG00000002897	NA	TRUE	1	0.043963	5.43428e-07	3.06611e-27	0.00173257	0.836769	1	0.767676	1	1
ENSGACG00000002907	NA	TRUE	0.748697	1.04533e-07	0.168247	0.790659	0.703872	1	0.267984	0.514733	0.96274	1
ENSGACG00000002915	NA	TRUE	0.036046	0.651508	0.000687479	0.894367	0.551425	0.511759	0.516927	1	0.0890278	0.460043
ENSGACG00000002917	NA	TRUE	0.000569829	1	0.022923	0.0058278	0.062052	0.0475229	6.93927e-06	0.736149	0.00128632	0.0547418
ENSGACG00000002918	NA	TRUE	1	1	0.992792	2.0107e-06	0.0222062	0.215829	1.99132e-06	0.00327645	0.00212836	0.136182
ENSGACG00000002926	NA	TRUE	1	0.301841	0.605086	1	0.00617626	0.514221	0.898407	0.825574	0.675213	0.20976
ENSGACG00000002932	NA	TRUE	0.697224	0.529716	1	0.000171326	0.0106253	7.6555e-10	0.555198	0.0613054	0.728219	0.0804658
ENSGACG00000002935	NA	TRUE	1	1	1	1	0.763979	1	0.0203085	0.561318	0.755005	0.727784
ENSGACG00000002938	NA	TRUE	1	0.0350188	0.88475	0.00625166	0.0173264	0.42053	0.03219	0.553605	9.31243e-05	0.19379
ENSGACG00000002941	NA	TRUE	1	0.448615	1	0.653956	1	1	0.284359	0.527979	0.0485261	0.579861
ENSGACG00000002942	NA	TRUE	0.37264	1	0.0347983	1	0.848463	0.485003	0.983979	0.449714	0.381239	0.926632
ENSGACG00000002945	NA	TRUE	1.39958e-05	3.24298e-11	2.10089e-08	1.69987e-05	4.30552e-07	0.215122	0.00373569	1.43447e-05	0.0486727	0.00016343
ENSGACG00000002948	NA	TRUE	0.974773	0.749358	0.0473426	0.435573	0.451082	1	0.9738	1	0.84429	1
ENSGACG00000002952	NA	TRUE	0.0463697	0.117899	1	0.668504	0.252405	0.51042	0.202641	0.775228	1	1
ENSGACG00000002955	NA	TRUE	1	0.705764	0.0890597	0.197383	0.00364574	0.620131	0.200961	0.594584	0.294857	0.872804
ENSGACG00000002956	NA	TRUE	0.537475	1	0.766338	0.0367604	0.694535	1	0.925271	0.408893	0.920006	1
ENSGACG00000002959	NA	TRUE	1	0.421257	0.976623	0.000973992	0.160157	0.00516735	0.267273	0.30609	0.081632	0.286027
ENSGACG00000002960	NA	TRUE	0.00954912	1	0.199122	0.798793	9.83281e-05	8.48427e-06	3.51448e-24	0.00488887	5.3461e-18	5.0842e-05
ENSGACG00000002961	NA	TRUE	1	0.889476	0.736388	1	0.971274	0.869573	0.822259	0.174695	0.0256106	0.611296
ENSGACG00000002963	NA	TRUE	0.851593	1	0.54895	0.00337507	0.00192707	3.60613e-08	0.0215589	1.543e-05	6.34559e-09	2.04781e-05
ENSGACG00000002966	NA	TRUE	0.196652	0.676499	0.63957	0.00010122	0.148892	0.000640764	0.000328913	0.475998	0.0303078	0.0397164
ENSGACG00000002969	NA	TRUE	1	0.910412	0.957666	0.906443	0.206854	0.240814	0.395805	0.782266	0.0036187	0.0196876
ENSGACG00000002974	NA	TRUE	0.0551823	0.55165	0.0345616	0.747161	0.00929082	0.00307209	0.00386758	0.101229	0.00199711	0.402816
ENSGACG00000002977	NA	TRUE	0.0253215	0.522329	0.0453139	0.298343	0.0336104	0.314827	0.387977	0.0760573	0.54581	8.02137e-06
ENSGACG00000002982	NA	TRUE	1	1	0.563166	0.895355	0.036694	0.0227247	0.353404	0.395574	0.403339	0.3737
ENSGACG00000002983	NA	TRUE	0.989054	NA	0.00111229	0.0222563	0.00372077	0.0524471	0.000395049	0.0352771	0.281078	0.0103765
ENSGACG00000002986	NA	TRUE	0.987387	0.163544	0.350631	0.158657	0.999536	1	0.243073	0.937292	0.824118	0.0385353
ENSGACG00000002987	NA	TRUE	0.523846	0.121623	1.70904e-13	0.687022	0.000446641	1.7222e-05	0.0181616	0.0512458	0.0257699	0.301071
ENSGACG00000002997	NA	TRUE	0.00642796	0.443911	0.0623646	0.501106	0.272969	0.84505	0.0695041	0.460077	0.122241	0.667345
ENSGACG00000002998	NA	TRUE	1	0.0336356	0.944872	1	0.995307	0.493752	0.847518	0.829	0.561696	0.834976
ENSGACG00000003000	NA	TRUE	1	0.163196	0.00369513	0.969854	0.0192027	0.71867	0.688789	0.449711	0.25602	0.943155
ENSGACG00000003001	NA	TRUE	0.0483179	0.216021	0.1796	0.655172	1	0.455358	0.0894982	0.955942	0.935827	0.83721
ENSGACG00000003004	NA	TRUE	0.700961	1.56043e-06	0.105649	0.161679	0.418192	0.206503	0.200731	0.0585131	0.0258849	0.0846074
ENSGACG00000003006	NA	TRUE	1	1	0.000518274	1	1	0.909844	0.78597	1	1	1
ENSGACG00000003010	NA	TRUE	0.250308	0.889476	0.223151	0.294638	0.236139	0.786176	0.0614898	0.0156639	1	0.423721
ENSGACG00000003012	NA	TRUE	0.89657	0.138437	1	1	0.560922	0.906025	0.0227546	0.912556	0.57935	0.210029
ENSGACG00000003013	NA	TRUE	0.0576646	1	0.000885112	1	0.701789	0.837824	0.336538	1	0.452856	0.492897
ENSGACG00000003021	NA	TRUE	0.879213	1	0.0306318	0.0878081	1	0.00683358	0.647853	1	0.742142	0.604683
ENSGACG00000003024	NA	TRUE	1	1	0.284948	1	0.969919	0.193571	0.275987	0.716816	0.0321879	1
ENSGACG00000003025	NA	TRUE	4.97938e-06	0.00136979	1.45268e-08	6.20797e-05	1.31341e-06	0.868322	0.00116566	0.958991	1.93768e-09	0.000994248
ENSGACG00000003026	NA	TRUE	1	1	1	0.983073	0.903524	0.806118	0.0208033	0.622736	0.981585	0.533846
ENSGACG00000003030	NA	TRUE	1	4.6388e-146	1	1	1	1	1	1	1	1
ENSGACG00000003031	NA	TRUE	0.289683	1	8.7017e-14	0.749715	0.0521503	0.325368	0.0799047	0.618424	0.0106859	0.0752027
ENSGACG00000003037	NA	TRUE	0.0438143	0.852253	0.000132163	0.968433	1.85846e-05	2.78528e-06	0.00018889	0.00607151	2.11221e-08	0.0863804
ENSGACG00000003045	NA	TRUE	0.768093	1	0.504622	0.981143	0.0106253	0.126867	0.461652	0.125802	0.00989628	0.738928
ENSGACG00000003047	NA	TRUE	0.745494	1	0.761875	0.457318	0.000768234	0.0222325	0.0455296	0.582042	0.0486128	0.0191773
ENSGACG00000003049	NA	TRUE	1	0.648376	0.851573	0.807394	0.864019	0.109608	1	0.440765	0.0202018	0.0175018
ENSGACG00000003055	NA	TRUE	1	0.352188	0.285698	1	0.596558	0.735085	0.00349106	0.916842	0.0364936	0.0686394
ENSGACG00000003056	NA	TRUE	1	1	0.814482	1	0.00335449	0.0914507	0.000330649	0.170901	0.109879	0.763622
ENSGACG00000003058	NA	TRUE	0.172851	1	0.983358	0.678173	0.818872	0.507068	0.0203085	0.739731	0.0118506	0.937952
ENSGACG00000003059	NA	TRUE	1	0.137835	0.995495	0.754123	0.515866	0.0015613	0.526018	0.727616	0.316406	0.949232
ENSGACG00000003061	NA	TRUE	0.0156463	0.0828507	0.0800239	0.000121391	1.56718e-08	5.59241e-08	0.031091	0.000586245	2.14187e-06	5.80991e-06
ENSGACG00000003062	NA	TRUE	0.854058	1	0.387453	0.898109	0.0723724	0.0515484	1	1.8645e-06	0.246154	1
ENSGACG00000003064	NA	TRUE	0.434497	0.508672	0.388808	0.3146	0.0233382	0.154746	0.000630945	0.812378	0.388281	1
ENSGACG00000003067	NA	TRUE	1	1	1	0.908917	1	0.527658	0.00976164	0.186419	0.76547	0.210282
ENSGACG00000003068	NA	TRUE	1	0.00557754	0.371089	0.164974	0.561098	0.381462	1	0.399001	0.985045	0.114311
ENSGACG00000003070	NA	TRUE	0.0614362	0.897532	0.831629	0.0878156	0.358497	0.317395	0.407759	0.205328	0.0198014	0.906919
ENSGACG00000003083	NA	TRUE	1	1	0.000115496	0.0405088	0.855348	0.116667	0.639912	1	0.584552	0.117153
ENSGACG00000003084	NA	TRUE	0.452691	2.39358e-07	0.0087396	1	0.975231	0.86458	0.725055	0.495773	0.831313	0.714792
ENSGACG00000003085	NA	TRUE	0.974106	0.012255	0.428581	0.571998	0.0116045	0.090693	0.000445977	0.320378	0.0472261	0.0632939
ENSGACG00000003086	NA	TRUE	1	0.000224589	0.302336	0.596326	0.591597	0.000453159	2.04497e-05	0.142997	0.069569	0.0860668
ENSGACG00000003091	NA	TRUE	1	1	1.186e-07	1	0.74993	0.11709	0.829266	0.604691	0.854637	1
ENSGACG00000003093	NA	TRUE	0.748863	0.6395	1	0.102951	0.0195462	0.0172744	0.0261526	0.0502371	0.0715758	0.509116
ENSGACG00000003103	NA	TRUE	0.265231	0.00303603	0.0269341	0.746086	0.282837	0.613027	0.855649	0.553683	1	0.791548
ENSGACG00000003105	NA	TRUE	0.202618	0.295619	0.0934806	0.304311	0.078109	0.0804214	0.575791	0.0471608	0.821754	0.387791
ENSGACG00000003106	NA	TRUE	0.937049	0.000122919	0.848219	1	0.793371	0.376904	0.315063	0.816013	1	0.906919
ENSGACG00000003108	NA	TRUE	0.0113977	0.0495778	0.000773131	0.0155837	0.0150105	0.0777702	0.801268	0.00620938	0.0406195	0.00204324
ENSGACG00000003114	NA	TRUE	0.977739	0.917788	0.798135	1	0.00196949	1.32277e-10	0.000318232	0.00262719	0.188534	1
ENSGACG00000003117	NA	TRUE	0.977739	1	0.0495	0.942465	0.931432	0.234641	0.650811	0.965794	0.0611566	1
ENSGACG00000003122	NA	TRUE	0.0789746	0.67384	0.0402717	0.802173	0.999255	0.83074	0.52497	0.999678	0.56171	0.992324
ENSGACG00000003130	NA	TRUE	0.819563	0.696572	0.254387	1	0.366771	0.460339	0.00173797	1	0.417724	0.330252
ENSGACG00000003132	NA	TRUE	1	1	1	0.207497	0.000179896	0.000269269	0.00831769	2.17229e-05	2.03306e-08	8.29915e-05
ENSGACG00000003136	NA	TRUE	0.694851	1	0.631433	0.85947	0.651599	0.00357589	1	0.389634	0.841402	1
ENSGACG00000003146	NA	TRUE	0.742417	0.956231	1	1	0.802185	0.446639	0.179039	0.503208	0.0278584	0.893328
ENSGACG00000003149	NA	TRUE	0.109109	1	0.0379709	0.00360551	0.822737	0.612783	0.454168	0.586831	0.679482	0.3975
ENSGACG00000003150	NA	TRUE	0.479166	0.000977081	0.344911	0.469207	0.508617	0.0644538	0.0667468	0.0745535	0.588376	0.866018
ENSGACG00000003154	NA	TRUE	1	0.992588	0.730888	0.714888	0.691881	0.781804	0.0303219	0.605139	0.916921	0.659782
ENSGACG00000003172	NA	TRUE	1	0.58878	0.494177	0.976157	0.746642	0.287327	0.245749	0.0398034	0.0679162	1
ENSGACG00000003173	NA	TRUE	1	0.174602	0.594566	0.0925112	0.27361	1.85464e-06	0.92828	0.162499	0.578856	1
ENSGACG00000003174	NA	TRUE	1	0.307579	1	0.36827	0.188145	0.442314	0.677134	0.615685	0.0221061	0.895898
ENSGACG00000003178	NA	TRUE	0.939519	0.300963	1	0.766332	0.368861	0.0886447	0.0631186	0.458594	0.110446	0.0259197
ENSGACG00000003179	NA	TRUE	1.92428e-05	0.000847158	1.748e-09	0.00103635	0.0192027	1.58098e-05	6.10266e-05	0.0440253	0.0649901	3.75919e-06
ENSGACG00000003182	NA	TRUE	1	NA	1	0.562184	0.962142	0.0314391	0.604728	1	0.335243	0.851831
ENSGACG00000003183	NA	TRUE	0.87741	0.983576	0.821262	0.0583636	0.0364044	0.264176	0.383786	0.554977	0.251851	0.412609
ENSGACG00000003184	NA	TRUE	0.129343	1	0.000700356	1	1	0.139503	0.0147256	0.0585131	0.00164954	0.436371
ENSGACG00000003201	NA	TRUE	0.791787	0.0315853	0.00710833	0.00223927	3.01394e-11	0.00125236	0.00289357	9.7005e-05	9.22114e-05	4.62961e-05
ENSGACG00000003207	NA	TRUE	1	0.0441489	0.76085	1	0.733603	1	1	1	1	0.822439
ENSGACG00000003208	NA	TRUE	0.152956	1	1	1	0.00271908	0.237386	0.427372	1	0.196245	0.309245
ENSGACG00000003211	NA	TRUE	0.590831	0.999151	1	0.798337	0.693435	0.824847	0.521578	0.116034	0.0209589	1
ENSGACG00000003217	NA	TRUE	0.790359	0.967824	0.503117	0.596151	0.00366913	0.962333	1.05425e-05	0.00514812	0.000401816	0.0170712
ENSGACG00000003222	NA	TRUE	0.460901	0.989121	0.15824	0.47156	0.0797585	0.166434	0.0404724	0.21099	0.0640968	0.465691
ENSGACG00000003226	NA	TRUE	0.724323	0.889807	1	1	0.320801	1	0.0323754	0.987921	0.129873	0.953079
ENSGACG00000003229	NA	TRUE	0.472461	0.572161	0.0394695	0.00355248	0.00433838	0.00754963	0.00400401	0.0001072	0.0134726	0.00165916
ENSGACG00000003233	NA	TRUE	0.802447	0.24627	0.021305	1	0.420199	0.601829	0.926645	1	0.138899	0.782882
ENSGACG00000003243	NA	TRUE	0.421265	0.000429136	0.05428	0.807486	0.820692	0.0619345	9.77559e-06	0.165045	0.0721366	0.248877
ENSGACG00000003247	NA	TRUE	1	0.0552299	0.624744	0.00087646	0.00417295	0.170769	0.0529626	0.0528766	0.0325168	0.214241
ENSGACG00000003250	NA	TRUE	2.6966e-06	4.86536e-05	1.01332e-05	0.057414	3.88894e-05	1.75975e-05	0.00238879	0.0504359	0.000365772	0.00338768
ENSGACG00000003251	NA	TRUE	0.36076	0.920802	0.299723	0.0348093	0.0594239	0.624927	0.00590797	1	0.117309	0.240307
ENSGACG00000003252	NA	TRUE	1	0.229762	0.881105	0.987221	0.513874	0.0013252	0.355495	0.000132581	0.79158	0.94955
ENSGACG00000003262	NA	TRUE	1	0.350508	1	1	0.501583	0.833173	0.0489952	0.933919	1	1
ENSGACG00000003264	NA	TRUE	5.03969e-07	1.14594e-16	2.61684e-07	0.00119766	4.92324e-06	4.03708e-10	2.48069e-06	2.89422e-08	1.2538e-09	1.7407e-08
ENSGACG00000003276	NA	TRUE	NA	NA	NA	0.00552125	NA	0.712774	NA	NA	NA	NA
ENSGACG00000003277	NA	TRUE	0.00116588	0.0349483	0.793935	0.186256	0.0234464	4.76616e-06	0.000106984	0.000103262	2.60715e-11	0.00629649
ENSGACG00000003281	NA	TRUE	0.199177	0.695015	0.345661	0.792059	0.0704101	0.0178215	1	0.292245	1	0.731623
ENSGACG00000003288	NA	TRUE	2.2407e-10	2.28447e-09	7.69989e-14	2.30125e-06	1.92525e-09	3.74043e-16	0.00111174	2.02246e-06	1.86588e-11	1.76921e-16
ENSGACG00000003295	NA	TRUE	0.778311	1	0.995495	1	1	1	0.358067	1	0.0258849	0.470576
ENSGACG00000003300	NA	TRUE	1	1	1	0.0975445	1	0.811086	0.697889	0.963156	0.000850985	0.353608
ENSGACG00000003332	NA	TRUE	1	1	0.234446	0.0396908	0.389921	0.204349	0.0801574	0.259974	0.183187	0.935563
ENSGACG00000003344	NA	TRUE	0.745602	1	1	0.560901	0.692234	0.0837752	0.0183662	0.699094	0.980603	0.936749
ENSGACG00000003351	NA	TRUE	0.849346	1	0.334516	0.903076	0.312677	0.474146	0.473238	0.89576	0.0111601	1
ENSGACG00000003373	NA	TRUE	0.0147004	1	0.310095	0.88916	0.547037	0.000262452	0.895653	0.137658	0.0385587	0.524284
ENSGACG00000003386	NA	TRUE	0.89657	0.00396328	0.189761	0.386037	0.0981557	0.473495	0.0170499	0.393164	0.637225	0.114977
ENSGACG00000003398	NA	TRUE	0.540781	0.031014	0.150187	0.181232	1	1	1	0.752013	0.63307	0.0350644
ENSGACG00000003405	NA	TRUE	NA	NA	NA	0.0164967	NA	1	NA	NA	NA	NA
ENSGACG00000003406	NA	TRUE	0.0212743	0.125048	0.00501786	0.258797	0.0217543	0.552315	0.80922	0.0586982	0.0240083	0.211738
ENSGACG00000003410	NA	TRUE	0.118966	0.00658124	0.698813	0.0782042	0.0278574	0.0185358	0.068545	0.137658	1.30331e-06	0.0245993
ENSGACG00000003411	NA	TRUE	0.185569	0.0129163	0.0510987	1	0.137228	0.375723	0.218126	1	0.999801	0.257526
ENSGACG00000003416	NA	TRUE	0.688612	0.313745	0.683033	0.201665	1	0.000549162	0.392435	0.0222209	0.044498	0.423273
ENSGACG00000003420	NA	TRUE	1	0.409407	0.409839	0.00176987	6.92319e-09	2.32335e-08	3.51448e-24	1.25202e-14	1.75213e-28	1.60655e-31
ENSGACG00000003424	NA	TRUE	0.649255	0.013771	1	1	0.505661	0.00042062	0.0204241	0.26433	0.000399689	0.0906994
ENSGACG00000003426	NA	TRUE	0.821306	1	0.302026	0.114198	1	0.922561	0.21155	0.991841	0.000175014	1
ENSGACG00000003427	NA	TRUE	1	1	0.353347	1	0.000337914	0.0155685	0.11559	0.487318	0.0180449	0.00203807
ENSGACG00000003431	NA	TRUE	1	1.927e-05	0.992574	1	0.883763	1	0.563148	0.860411	1	0.445056
ENSGACG00000003441	NA	TRUE	0.985564	3.70071e-160	0.0473426	7.28113e-05	2.88747e-05	0.0004367	0.00597908	0.0135026	0.00367499	0.000310086
ENSGACG00000003454	NA	TRUE	0.508213	0.973218	0.0357949	0.0136957	0.000332486	0.0133337	0.000684985	0.138862	0.00251721	0.00290225
ENSGACG00000003457	NA	TRUE	7.15341e-05	0.000150634	0.887575	0.614002	1	0.529253	0.0506761	0.229941	0.459872	0.162953
ENSGACG00000003473	NA	TRUE	1	0.647491	0.120154	0.0602235	0.278186	1	1	0.0246498	0.687237	0.202073
ENSGACG00000003477	NA	TRUE	0.00256865	0.964984	0.833605	0.520724	1	1	0.80017	0.434962	0.801434	1
ENSGACG00000003492	NA	TRUE	1	1	1	1	0.713494	1	0.597287	0.970137	0.0293434	0.845832
ENSGACG00000003498	NA	TRUE	0.679894	0.0257334	0.35404	0.343043	0.542682	0.0836362	0.404993	0.189483	0.177204	0.0912117
ENSGACG00000003500	NA	TRUE	0.961268	1	1	0.0021748	0.787215	1	0.780836	0.76546	1	0.165927
ENSGACG00000003502	NA	TRUE	0.66523	0.989545	0.0418536	0.590728	0.224715	0.29147	0.68632	0.088439	0.00368919	0.741749
ENSGACG00000003508	NA	TRUE	0.698888	1	0.0295521	0.293088	0.848918	1	0.764544	1	0.974893	0.282465
ENSGACG00000003509	NA	TRUE	0.572174	7.98837e-05	0.150112	0.0515184	0.0584719	0.355038	6.83983e-05	0.0109163	5.11112e-05	0.00711884
ENSGACG00000003516	NA	TRUE	0.775276	2.08412e-07	0.960728	0.731607	1	0.821439	0.837814	1	0.0663642	0.994927
ENSGACG00000003523	NA	TRUE	0.365044	1	0.428035	0.0179472	0.17046	0.126048	0.0150852	0.36465	0.0320784	0.767136
ENSGACG00000003525	NA	TRUE	1	0.336205	1	0.488697	0.00477955	0.0979659	0.253057	0.287458	0.668166	1
ENSGACG00000003530	NA	TRUE	0.670152	0.000727832	0.511655	1	0.170241	0.100676	0.63673	0.0392974	0.171456	0.146687
ENSGACG00000003533	NA	TRUE	0.930483	0.896782	0.859588	0.745954	0.84968	0.808802	0.0275303	1	0.762347	1
ENSGACG00000003543	NA	TRUE	1	0.130441	0.927659	0.848005	0.519643	1	0.569893	0.379162	0.00448517	0.256183
ENSGACG00000003546	NA	TRUE	1	1	0.711059	0.336853	0.000975907	0.387084	0.755703	0.912337	0.0806343	0.686946
ENSGACG00000003554	NA	TRUE	1	1	0.934098	1	1	0.846253	0.00907762	1	1	1
ENSGACG00000003556	NA	TRUE	0.845571	1	0.83025	0.0160751	0.748797	0.14584	0.542996	0.0946465	0.688609	0.791197
ENSGACG00000003559	NA	TRUE	1	1	1	0.0944006	0.43263	0.000299566	0.190978	0.00220536	0.116966	0.423721
ENSGACG00000003590	NA	TRUE	1	0.237708	0.194364	1	1	0.991354	1	0.889767	0.03556	0.741222
ENSGACG00000003594	NA	TRUE	1	0.295924	0.136224	0.496043	0.408239	0.012198	1	0.227008	0.177164	0.0269514
ENSGACG00000003598	NA	TRUE	0.392726	0.404282	0.00254698	0.00254064	0.0030463	1.15148e-09	0.0539982	0.000149057	5.5381e-05	2.53793e-07
ENSGACG00000003599	NA	TRUE	0.0895044	1	0.0358459	1	1	1	0.958843	1	1	1
ENSGACG00000003603	NA	TRUE	0.0147827	0.0629927	0.398163	0.205823	0.191625	1	0.0457675	0.750264	0.00881849	0.388149
ENSGACG00000003611	NA	TRUE	0.872948	0.764162	0.0081636	0.920281	0.891315	1	0.963496	0.992574	0.812716	0.680257
ENSGACG00000003614	NA	TRUE	1	0.550934	0.9108	1	0.167593	0.00047016	0.316689	0.345413	0.982214	0.708594
ENSGACG00000003618	NA	TRUE	0.030417	0.00206401	0.849715	0.641138	0.663268	0.538117	0.863606	0.659313	0.000791819	1
ENSGACG00000003619	NA	TRUE	1.4387e-05	1	0.000416445	0.275367	0.929593	0.805034	0.244282	1	0.0768021	0.0329533
ENSGACG00000003621	NA	TRUE	1	1	0.113678	0.592884	0.350085	1	0.0455296	0.199663	0.822826	0.592651
ENSGACG00000003624	NA	TRUE	1	NA	NA	0.231693	NA	0.0241521	NA	0.134015	0.490198	0.0275413
ENSGACG00000003632	NA	TRUE	1	0.000320964	1	0.80785	0.877517	0.127275	0.61478	0.335556	0.418295	1
ENSGACG00000003635	NA	TRUE	1	0.7703	1	0.866516	0.00103419	0.00235981	1.15615e-05	0.0621532	0.00123203	0.0209362
ENSGACG00000003641	NA	TRUE	0.29347	0.155931	0.296495	0.000873995	0.12108	0.301223	0.000650294	0.991841	0.706011	0.0106179
ENSGACG00000003646	NA	TRUE	1	0.0190181	1	1	0.564372	1	0.873199	0.519579	0.556242	1
ENSGACG00000003651	NA	TRUE	0.689182	1	0.993885	0.787309	1.09939e-06	0.006762	7.0228e-05	0.756226	0.0101331	0.104881
ENSGACG00000003653	NA	TRUE	0.000865997	0.881309	0.0142517	0.00129208	7.80608e-06	4.46517e-05	0.00376451	0.00026533	0.0297265	0.000115683
ENSGACG00000003668	NA	TRUE	0.77586	0.482983	1	1	0.884131	0.818775	0.832334	0.395693	0.0397142	1
ENSGACG00000003672	NA	TRUE	1	0.000122159	0.340814	1	1	0.272138	0.854636	0.630751	0.320878	0.306591
ENSGACG00000003679	NA	TRUE	0.631083	1	0.579204	0.00376556	0.872651	0.76597	0.894771	0.936618	0.772107	1
ENSGACG00000003682	NA	TRUE	0.801726	1	0.655124	0.570451	1	0.00772197	0.804808	0.315286	0.830871	0.587269
ENSGACG00000003684	NA	TRUE	1	1	1	0.174216	0.682838	0.8281	0.846078	1	0.0451724	0.251213
ENSGACG00000003694	NA	TRUE	0.0204145	2.60959e-16	0.047666	0.000226646	0.186152	0.0573095	0.00760615	0.0674553	0.588857	1
ENSGACG00000003695	NA	TRUE	1	1	1	1	0.933846	0.565613	0.392467	0.259668	0.00991533	0.342858
ENSGACG00000003701	NA	TRUE	0.0025104	1	0.712811	0.956182	1	0.778013	0.889201	0.521281	0.321226	0.754902
ENSGACG00000003702	NA	TRUE	1	0.00708836	0.479606	0.255002	0.183826	0.653385	0.570341	0.737007	0.124105	0.898072
ENSGACG00000003709	NA	TRUE	0.0068357	0.129814	0.186593	0.000104439	0.153752	0.00453333	0.0234	0.0001164	0.00168044	0.00581097
ENSGACG00000003716	NA	TRUE	0.633289	1	0.410648	1	0.265423	0.149539	0.0912051	0.588695	0.0489029	1
ENSGACG00000003718	NA	TRUE	0.583756	2.30704e-08	0.475366	0.529352	0.963665	1	0.489311	0.614053	0.39062	1
ENSGACG00000003726	NA	TRUE	0.157741	1	0.00383502	0.279239	1	1	1	0.70308	0.818744	0.993985
ENSGACG00000003736	NA	TRUE	0.000824629	0.0251867	0.0311775	0.000133919	0.00872838	0.00168273	4.03364e-05	4.82164e-06	0.0317597	0.00244079
ENSGACG00000003746	NA	TRUE	0.97644	1	1	0.032662	0.233382	0.868389	0.090113	0.151322	0.862289	0.0416029
ENSGACG00000003749	NA	TRUE	0.974106	0.4026	0.753817	0.0217866	1	0.0930122	0.80017	0.972779	0.917016	0.738928
ENSGACG00000003750	NA	TRUE	0.37264	0.012668	0.133366	1	0.00563481	0.674078	0.190184	0.864036	0.381056	0.0987244
ENSGACG00000003766	NA	TRUE	1	1	1	0.647061	0.940216	0.00333651	0.460429	0.00739681	0.564526	0.27773
ENSGACG00000003768	NA	TRUE	0.00540831	0.863366	1	0.766142	0.859475	1	0.694192	0.72187	0.0269056	0.724655
ENSGACG00000003773	NA	TRUE	0.987387	0.000980663	0.607362	1	0.822844	1	0.484041	0.608379	0.538404	0.299504
ENSGACG00000003777	NA	TRUE	1	1	0.747475	0.00849153	1	0.0233371	0.304564	0.67262	0.575039	0.208087
ENSGACG00000003781	NA	TRUE	1	0.940194	0.978387	0.422628	0.384325	0.000562718	0.666511	0.199663	1	0.439512
ENSGACG00000003786	NA	TRUE	0.283492	0.984333	0.0402607	0.284847	0.149423	0.51042	0.0080476	0.240166	7.16759e-08	0.0701763
ENSGACG00000003787	NA	TRUE	0.0584014	4.06237e-05	2.45459e-07	1.31333e-10	0.00236263	0.000296761	0.0364804	0.476596	0.00644422	5.44798e-06
ENSGACG00000003798	NA	TRUE	1	0.000255906	0.123061	0.0013012	0.00722175	0.173804	0.406519	0.0257287	0.603913	0.0396146
ENSGACG00000003800	NA	TRUE	0.802161	0.309229	0.921421	0.0341734	0.644933	0.806129	0.681317	0.544496	0.856759	0.994575
ENSGACG00000003805	NA	TRUE	0.84692	0.696978	0.71225	0.154422	0.690598	0.474146	0.462786	0.0369492	0.853695	0.51021
ENSGACG00000003807	NA	TRUE	1	0.356649	0.108985	1	3.07637e-06	0.0588756	0.0551501	0.00547881	7.09352e-08	0.0171523
ENSGACG00000003811	NA	TRUE	1	0.371779	0.257976	1	0.0604727	0.288772	0.298039	0.267367	0.646283	0.0235854
ENSGACG00000003818	NA	TRUE	0.627683	1	0.152893	0.000873995	0.000822945	0.00147012	0.0183955	0.0990533	0.703336	0.344685
ENSGACG00000003825	NA	TRUE	0.0863031	NA	0.000273331	0.0032513	0.0772582	0.000384776	0.808389	0.034919	0.165891	0.194688
ENSGACG00000003835	NA	TRUE	0.984635	1	0.809773	0.224823	0.000142373	0.709137	0.814826	0.461651	0.926598	0.89037
ENSGACG00000003838	NA	TRUE	0.86659	0.928188	0.657887	1	0.922034	0.00801064	0.668118	0.000667196	0.927053	0.968176
ENSGACG00000003852	NA	TRUE	0.355473	0.685409	0.190139	0.872905	0.517862	0.0200429	0.00783073	0.00565504	0.113987	0.0391537
ENSGACG00000003853	NA	TRUE	0.831434	0.0190181	0.854589	1	1	1	1	1	1	1
ENSGACG00000003854	NA	TRUE	0.0175721	0.00782256	0.000967493	0.231455	0.387122	0.0186879	0.0517794	0.0832038	0.165378	0.279147
ENSGACG00000003855	NA	TRUE	0.326962	0.203622	0.260428	0.265327	0.582354	0.0128715	0.274772	0.453925	0.426946	0.764189
ENSGACG00000003859	NA	TRUE	0.000697037	1.03808e-33	0.00271346	0.0654961	3.80411e-05	0.474146	1.18462e-06	1	0.00341951	0.580894
ENSGACG00000003863	NA	TRUE	0.961268	1	1	2.05939e-08	0.158513	0.488303	0.87567	0.0193624	1	0.0260923
ENSGACG00000003865	NA	TRUE	0.928109	0.0126786	1	0.0758414	0.615417	0.231352	1	0.685856	0.697011	0.423228
ENSGACG00000003866	NA	TRUE	0.452691	1	1	0.158309	0.596666	0.598669	0.976247	0.373543	0.0298523	1
ENSGACG00000003868	NA	TRUE	0.00563218	1	0.225841	0.00602604	0.543327	0.663461	0.983356	0.457908	1	0.561189
ENSGACG00000003875	NA	TRUE	1	0.981706	1	0.335225	0.671856	0.343382	0.0235072	0.4697	0.220318	0.55491
ENSGACG00000003885	NA	TRUE	0.857102	0.038531	0.999293	0.463563	0.751091	0.426554	0.00494289	0.300959	0.279577	0.0176599
ENSGACG00000003894	NA	TRUE	0.793951	1	0.63957	0.212199	0.415539	0.161097	0.0114489	0.332897	0.452136	0.984192
ENSGACG00000003908	NA	TRUE	0.540781	1.26974e-12	0.0829305	0.0518	0.750173	0.074116	0.0063824	1	0.0260057	4.90347e-06
ENSGACG00000003918	NA	TRUE	0.509934	0.970503	0.947454	0.749985	0.582011	0.6378	0.644876	0.462995	0.0485405	1
ENSGACG00000003923	NA	TRUE	0.00595129	0.994403	0.752062	0.0203223	0.69411	0.175075	0.676197	0.912855	0.69274	0.105649
ENSGACG00000003924	NA	TRUE	0.0292498	0.832696	0.474174	0.893721	0.742344	0.858545	0.0232949	0.152847	0.066111	0.526099
ENSGACG00000003926	NA	TRUE	0.873949	1	1	0.142985	1	2.00786e-05	0.00379037	0.180755	0.00235741	0.000194341
ENSGACG00000003928	NA	TRUE	0.951167	0.543199	0.913257	0.974667	0.561098	0.0275974	1	0.915095	1	0.296736
ENSGACG00000003954	NA	TRUE	0.0353583	0.00202631	0.0111365	0.000281861	7.75759e-12	0.0018764	0.000259832	0.997839	1	2.15281e-05
ENSGACG00000003957	NA	TRUE	0.919044	1	0.848252	0.414823	0.968884	0.842398	1	0.71619	0.0252071	0.941707
ENSGACG00000003971	NA	TRUE	0.31867	0.00971479	0.44832	7.704e-07	0.867212	0.0411002	1.30858e-05	0.000695908	0.0149115	0.00319235
ENSGACG00000003972	NA	TRUE	0.0661544	1	0.00982252	0.915309	0.552953	1	1	0.844745	0.700631	0.875304
ENSGACG00000003973	NA	TRUE	1.74851e-16	1	2.10089e-08	1.07258e-08	0.0348666	0.000174021	0.000141776	0.00979402	4.56097e-06	0.00126163
ENSGACG00000003978	NA	TRUE	0.998166	1	0.00510311	4.80747e-05	0.0198436	6.69369e-07	0.861897	0.0293294	0.0338088	1
ENSGACG00000003981	NA	TRUE	0.169329	0.751882	0.554651	0.0188335	0.982719	1	0.79541	0.832237	0.425756	0.795548
ENSGACG00000003983	NA	TRUE	0.642506	0.435768	0.158257	0.0397929	0.448014	0.380611	0.0667468	0.616922	0.119184	0.256183
ENSGACG00000003993	NA	TRUE	0.65594	0.191734	0.442436	0.106258	0.112394	0.192503	0.00681414	0.0363461	0.00222916	0.0886084
ENSGACG00000004003	NA	TRUE	1	0.469236	0.116886	0.0988244	1	0.849712	0.0547344	0.616763	0.0242206	0.940965
ENSGACG00000004008	NA	TRUE	0.961103	1	1	0.893943	0.195398	0.420635	0.207107	0.970113	0.334917	0.0455668
ENSGACG00000004015	NA	TRUE	0.94659	0.000196523	0.22488	1	0.149423	0.892294	0.886246	0.57594	0.747327	0.489775
ENSGACG00000004021	NA	TRUE	0.11129	0.671948	0.821262	0.00188949	0.71584	0.717423	0.163276	1	0.1895	0.380894
ENSGACG00000004022	NA	TRUE	1	0.755842	0.185837	0.00681719	0.0188223	0.000150506	0.0548979	0.00134863	0.0993012	0.111598
ENSGACG00000004023	NA	TRUE	0.989054	1	1	0.063407	0.922601	0.476818	0.137829	0.66024	0.830871	0.00012179
ENSGACG00000004027	NA	TRUE	0.174662	0.000402659	0.426472	0.222987	0.224576	0.779128	0.456003	0.236882	0.628774	0.571953
ENSGACG00000004030	NA	TRUE	0.790359	0.151209	1	0.707878	0.886193	0.211925	0.166721	0.528364	0.0103097	0.866075
ENSGACG00000004039	NA	TRUE	0.000123484	1.14727e-12	5.33326e-11	1.48714e-06	3.49785e-05	6.91383e-10	9.44862e-07	1.49859e-08	0.000216155	1.19938e-07
ENSGACG00000004047	NA	TRUE	0.00337958	0.630777	0.0347386	1	0.822835	1	0.843593	0.799888	0.646128	1
ENSGACG00000004050	NA	TRUE	0.000791788	1	0.000839925	0.388335	0.552953	0.0210269	0.00972927	0.166585	1.90999e-05	0.039308
ENSGACG00000004063	NA	TRUE	0.264415	0.710889	0.00265308	1	0.177287	1	0.924471	0.977467	0.403339	1
ENSGACG00000004068	NA	TRUE	1	0.89726	0.570946	0.792059	3.80442e-09	0.836769	0.0177702	1	0.0930361	0.401375
ENSGACG00000004084	NA	TRUE	0.535604	0.945145	1	1.68455e-05	1.42435e-09	4.43782e-13	9.90289e-07	3.00689e-08	2.20393e-10	2.76137e-09
ENSGACG00000004101	NA	TRUE	0.52564	1	0.00795756	1	0.433203	1	0.924471	0.877101	0.577914	0.179585
ENSGACG00000004102	NA	TRUE	1	0.858715	1	0.0150851	0.256486	0.0474666	0.195389	0.663705	0.632509	0.587269
ENSGACG00000004108	NA	TRUE	1	0.238902	0.713018	0.0339852	0.514094	1	0.944315	1	0.810235	0.452099
ENSGACG00000004115	NA	TRUE	1	0.425488	1	0.332777	1	0.697508	0.701327	0.212954	0.0406509	0.872804
ENSGACG00000004121	NA	TRUE	0.307595	0.285205	0.630468	0.692109	0.854571	0.000143125	0.197441	6.15349e-05	1	0.207204
ENSGACG00000004123	NA	TRUE	1	0.592982	1	0.873622	0.0231012	0.546733	0.0491368	0.214047	0.292924	0.290529
ENSGACG00000004130	NA	TRUE	2.427e-09	0.0761546	0.779935	1.54958e-25	4.42252e-48	4.93216e-46	2.99041e-24	7.6204e-28	1.88098e-27	4.9483e-32
ENSGACG00000004134	NA	TRUE	0.011824	1	0.329471	1	0.380783	0.610708	0.708293	0.976993	0.0298777	0.846362
ENSGACG00000004143	NA	TRUE	0.915328	0.0313759	0.825645	0.875906	0.441863	1	0.872479	0.953577	0.333116	1
ENSGACG00000004151	NA	TRUE	0.036133	1.30588e-07	0.0180856	0.821425	0.936128	0.539643	0.4812	0.890304	0.98609	0.896562
ENSGACG00000004152	NA	TRUE	0.921474	0.424789	1	0.885923	0.37606	1	1	0.679666	0.0478471	1
ENSGACG00000004157	NA	TRUE	1	0.0684762	1	1	0.855024	0.837523	0.00526595	0.288942	0.438428	0.833016
ENSGACG00000004164	NA	TRUE	0.486817	0.755287	0.469094	0.463598	0.0785972	0.356539	0.0248429	0.00867905	0.175528	1
ENSGACG00000004165	NA	TRUE	0.405074	NA	0.0632492	0.327011	1	0.579297	0.256842	0.00744556	0.67795	1
ENSGACG00000004166	NA	TRUE	0.88644	1	0.0829305	0.000445004	3.36606e-08	6.88284e-08	9.48193e-05	7.77648e-07	4.9384e-12	0.00144434
ENSGACG00000004167	NA	TRUE	1	0.0280856	1	0.969713	0.508909	1	0.59371	0.408632	1	1
ENSGACG00000004168	NA	TRUE	0.215067	0.369821	0.711496	0.000324024	0.00116649	0.0474666	0.146229	0.223811	0.0697366	0.402002
ENSGACG00000004175	NA	TRUE	0.264262	0.958598	0.563309	0.0515019	2.22638e-06	0.000555852	0.00719049	9.02402e-07	0.00261032	0.000348395
ENSGACG00000004178	NA	TRUE	1.11124e-05	0.652576	0.0217872	0.274978	1	0.00633246	0.171628	1	0.196866	0.557752
ENSGACG00000004182	NA	TRUE	0.872068	0.130107	0.112125	1	0.161274	0.575957	0.947948	1	0.0137472	0.958604
ENSGACG00000004186	NA	TRUE	0.0576646	3.30009e-05	0.0806691	0.207726	0.282007	0.914898	0.0458684	0.761229	0.295725	0.906919
ENSGACG00000004192	NA	TRUE	1	0.00787203	0.814482	0.709424	0.761322	0.251142	0.388929	1	0.659878	0.91188
ENSGACG00000004193	NA	TRUE	1	1	1	0.356856	0.675302	0.0315409	1	0.301377	1	0.817727
ENSGACG00000004194	NA	TRUE	0.356589	1	0.353282	0.0656452	0.00724996	0.749777	0.326077	0.4072	0.53856	0.20513
ENSGACG00000004198	NA	TRUE	1	1	1	1	0.00118929	0.898884	0.037927	0.857282	0.967859	1
ENSGACG00000004201	NA	TRUE	0.246763	0.96805	7.93898e-08	0.895406	1	0.582542	0.96328	0.328079	0.124521	0.789016
ENSGACG00000004205	NA	TRUE	8.08766e-12	0.00533563	4.78016e-21	1.31702e-13	3.42035e-12	1	1.87534e-13	0.435544	0.1895	1.04966e-09
ENSGACG00000004208	NA	TRUE	1	1	0.258762	1	5.0143e-07	0.0703754	0.0323387	1	1.86589e-07	0.0702487
ENSGACG00000004214	NA	TRUE	0.336223	3.15937e-20	0.354177	0.539956	0.141641	0.476818	0.0284023	0.00375041	0.356452	0.138952
ENSGACG00000004228	NA	TRUE	0.00130476	1	0.451443	1	0.100472	0.152129	0.000526574	0.347255	0.00631606	0.0134638
ENSGACG00000004229	NA	TRUE	1	0.964984	1	0.00973678	0.0175951	0.0647474	0.930339	0.00398785	0.160339	8.64106e-07
ENSGACG00000004231	NA	TRUE	1	0.0319881	0.884491	0.0196822	0.671237	0.325368	0.75758	0.366213	0.155965	0.11384
ENSGACG00000004239	NA	TRUE	0.174662	0.0174515	0.980138	1	0.15158	0.494605	0.808818	0.857674	0.646	1
ENSGACG00000004243	NA	TRUE	1	0.953533	1	0.00108724	0.562198	0.0320092	0.0160657	0.0417203	0.547151	0.830945
ENSGACG00000004249	NA	TRUE	0.0799878	2.23802e-07	0.128924	1	1	0.886686	0.581915	0.49851	0.959469	0.87309
ENSGACG00000004252	NA	TRUE	0.00282852	5.59564e-05	7.48426e-05	1.69987e-05	1.72423e-05	3.0692e-05	0.000739839	4.79518e-05	2.13243e-07	5.02415e-07
ENSGACG00000004260	NA	TRUE	0.74134	0.014752	1	1	0.340677	0.229562	0.454302	0.283485	0.995578	0.731029
ENSGACG00000004262	NA	TRUE	0.782198	0.236238	0.392167	2.99982e-05	0.61161	0.263849	0.377648	0.190537	0.236183	0.181949
ENSGACG00000004287	NA	TRUE	1	1	1	1	0.641704	0.00289707	0.432001	0.121894	2.93074e-06	0.0544681
ENSGACG00000004291	NA	TRUE	0.0118399	0.232029	0.598344	0.101999	0.372997	0.000109851	0.436134	0.00192132	0.242844	1
ENSGACG00000004300	NA	TRUE	0.844174	1	0.928759	1	0.0221815	1	0.578061	1	0.691503	0.906919
ENSGACG00000004315	NA	TRUE	1	1	0.996148	0.0267108	0.875885	0.646439	0.82767	1	0.980603	0.70271
ENSGACG00000004325	NA	TRUE	0.232444	1	0.484543	1	0.422716	0.0209605	0.0166796	0.410221	0.143996	1
ENSGACG00000004328	NA	TRUE	0.672685	0.485561	0.830161	0.797981	0.996662	1	0.0229677	0.984545	0.0531088	1
ENSGACG00000004331	NA	TRUE	0.851868	0.454709	0.958631	0.203975	0.831954	1	0.00718363	0.916976	0.00717482	0.973965
ENSGACG00000004338	NA	TRUE	0.279655	0.00054068	1.50288e-06	1.87216e-10	0.124448	4.29632e-05	0.0117988	0.000156398	0.00233473	7.53828e-05
ENSGACG00000004350	NA	TRUE	1.42076e-05	0.0193841	0.0739698	0.30932	0.0346954	0.0171489	0.413922	0.139484	0.0626666	0.178469
ENSGACG00000004354	NA	TRUE	0.906797	1	0.261793	0.237145	0.789498	0.871168	0.353113	0.374148	0.0326701	0.106997
ENSGACG00000004355	NA	TRUE	0.0422338	0.708166	1	0.827669	0.178432	0.260867	0.0505544	0.897544	0.767021	0.962128
ENSGACG00000004357	NA	TRUE	0.34532	0.066914	1	1.4004e-11	0.600659	0.0859512	0.74631	0.218031	0.239668	0.0657298
ENSGACG00000004358	NA	TRUE	3.36389e-07	0.000206732	3.0429e-05	1.10356e-06	0.000185225	3.52311e-05	3.13008e-06	1.34672e-07	3.54418e-07	0.00142491
ENSGACG00000004360	NA	TRUE	1	0.782914	1	0.0151543	1.97149e-05	0.0159706	0.0838373	0.574287	0.0394652	0.000527452
ENSGACG00000004361	NA	TRUE	0.405074	0.766167	0.932442	0.461305	0.000969387	2.02183e-05	0.836956	6.03334e-07	0.0402865	0.679889
ENSGACG00000004362	NA	TRUE	1	1	0.698196	0.559078	0.23233	0.961194	0.00119307	0.716777	0.00540702	0.744294
ENSGACG00000004365	NA	TRUE	0.000995077	0.338621	0.50856	0.639433	1	0.912306	0.396146	0.49851	0.00322721	0.946971
ENSGACG00000004367	NA	TRUE	1	1	0.902045	1	0.549682	0.795732	0.0375147	0.890304	0.369546	0.199193
ENSGACG00000004384	NA	TRUE	1	0.708219	0.836783	5.69588e-05	0.804519	0.000396034	0.00364435	0.000610927	0.286292	0.000166792
ENSGACG00000004387	NA	TRUE	1	0.914225	1	0.195663	0.968514	0.821269	0.0641655	0.00353954	0.0222454	0.229054
ENSGACG00000004395	NA	TRUE	0.802161	1	0.298222	0.40268	0.977932	0.843345	0.90565	0.165094	0.959469	0.00313992
ENSGACG00000004397	NA	TRUE	0.6919	1.79191e-05	0.995495	1	0.0380716	0.11912	0.589668	0.252851	0.986398	0.00857989
ENSGACG00000004399	NA	TRUE	0.829091	0.000173102	0.403018	0.993666	0.0989896	0.838592	0.306956	0.697295	1	0.151192
ENSGACG00000004406	NA	TRUE	0.532008	0.958598	0.891415	0.624056	0.949502	0.867091	0.000212661	1	0.582945	1
ENSGACG00000004415	NA	TRUE	1	0.233129	0.876491	1	0.897235	0.808478	0.0871485	0.0145407	0.836266	0.643998
ENSGACG00000004416	NA	TRUE	0.955806	1	0.59846	1	0.814748	0.301206	0.0884854	1	0.0252071	0.785016
ENSGACG00000004419	NA	TRUE	1	1	0.925946	1	0.0485167	0.918437	0.990848	0.955942	0.960711	0.728902
ENSGACG00000004421	NA	TRUE	1	0.526137	0.634406	1	1	1	0.113936	0.190537	0.0215515	0.0690975
ENSGACG00000004430	NA	TRUE	0.74134	0.872432	1	0.0550528	0.0109321	0.0114631	0.0080476	0.111139	0.0930361	0.0168907
ENSGACG00000004435	NA	TRUE	0.486097	1	0.142943	0.926151	1	1	0.744217	0.963263	1.7918e-05	0.0999109
ENSGACG00000004444	NA	TRUE	0.442149	0.00239342	0.554963	1	0.982954	0.465543	0.0526826	0.593282	0.0413727	0.309858
ENSGACG00000004445	NA	TRUE	1	0.000716309	0.25635	0.164645	1.8273e-07	5.12791e-08	3.55441e-06	0.000400129	7.77768e-13	3.39672e-07
ENSGACG00000004451	NA	TRUE	0.902356	1	0.836595	0.0466729	0.613694	1	0.808784	0.95304	0.945242	0.758108
ENSGACG00000004452	NA	TRUE	0.380415	1	0.683033	0.959647	0.848463	0.129109	0.0170188	0.38735	0.151776	0.393785
ENSGACG00000004463	NA	TRUE	0.388669	0.833164	0.386172	0.0571907	0.602202	0.172936	0.269132	0.000601183	1	0.00165916
ENSGACG00000004466	NA	TRUE	0.723531	0.000140539	0.188737	0.00817351	1.49326e-05	1.04156e-05	0.116642	0.0456407	0.154415	0.0259306
ENSGACG00000004468	NA	TRUE	0.525062	1.00001e-43	0.502867	0.45775	0.446088	0.170658	0.40409	0.307571	0.207757	0.52932
ENSGACG00000004470	NA	TRUE	0.582455	0.596697	0.0285772	0.0528807	0.588829	0.0678367	0.151196	0.000212647	0.00224303	0.00540176
ENSGACG00000004472	NA	TRUE	1	1	1	0.655507	0.906114	0.115905	0.00238436	0.13405	0.637829	0.660623
ENSGACG00000004473	NA	TRUE	1	0.0863991	1	0.560316	0.000979572	0.390521	0.00149369	0.221709	0.123156	0.443317
ENSGACG00000004475	NA	TRUE	1	3.4864e-24	0.00168709	0.218982	0.0399077	0.633092	0.660209	0.586831	0.449606	0.773094
ENSGACG00000004486	NA	TRUE	0.0560119	0.00141228	0.0611328	0.31841	8.84811e-05	0.194138	0.000229274	0.0105713	0.0114915	0.115625
ENSGACG00000004498	NA	TRUE	0.00299833	1	0.25555	0.401092	0.222155	0.610922	0.487345	0.672644	0.471009	0.114159
ENSGACG00000004500	NA	TRUE	0.745494	0.0142114	0.0778841	0.217776	0.370655	1	1	0.622736	0.963038	0.578267
ENSGACG00000004502	NA	TRUE	0.439668	0.23109	0.280434	0.56037	0.0148526	0.0482078	0.516862	0.561028	0.177407	0.173376
ENSGACG00000004506	NA	TRUE	0.135803	0.000482809	0.15824	1	0.617306	0.808802	0.617005	0.164735	0.675327	0.965739
ENSGACG00000004510	NA	TRUE	0.260516	0.599805	1	0.0369352	0.0351698	0.00227932	0.0308417	0.0132213	0.000238648	0.0342254
ENSGACG00000004515	NA	TRUE	0.0034607	0.427772	0.042946	0.259099	0.387	0.361229	0.000222167	0.029616	7.60199e-05	0.00158488
ENSGACG00000004517	NA	TRUE	0.953234	0.121082	1	1.75972e-05	0.231825	0.186464	0.939684	0.932744	0.875386	0.587695
ENSGACG00000004523	NA	TRUE	0.944745	0.954856	0.761849	0.968758	0.426844	1	0.819382	0.00742488	0.196298	0.813875
ENSGACG00000004538	NA	TRUE	0.9359	1	1	0.00173156	0.184934	0.411278	0.947948	0.816468	0.403696	0.533846
ENSGACG00000004544	NA	TRUE	0.97284	0.0052429	0.369361	0.0443601	0.50259	0.699445	0.140381	0.479684	0.0519909	1
ENSGACG00000004550	NA	TRUE	0.53644	0.342085	1	0.112083	0.00158743	0.0270125	0.00583324	0.0959061	0.00426811	0.00522423
ENSGACG00000004560	NA	TRUE	0.89657	0.653734	0.813092	1	0.823268	1	0.0794199	0.876388	0.0061366	0.896278
ENSGACG00000004567	NA	TRUE	1	0.741438	0.913257	1	0.130973	1	0.0254582	0.914188	0.428679	1
ENSGACG00000004571	NA	TRUE	1	1	1	1	0.0153754	0.507068	0.25873	0.58119	0.0176082	0.767017
ENSGACG00000004575	NA	TRUE	0.388606	1	0.172764	0.615205	0.345734	0.263243	0.063254	0.00328145	0.147015	0.659226
ENSGACG00000004587	NA	TRUE	0.0822253	0.000158722	0.638972	0.710297	0.0185041	0.44704	0.044746	0.124058	0.794558	0.31128
ENSGACG00000004588	NA	TRUE	0.485242	1	3.20438e-05	0.0305778	0.429666	0.00138904	0.227794	0.264354	0.0384761	0.00104486
ENSGACG00000004590	NA	TRUE	1	0.820298	1	0.631512	0.000155442	0.0177558	0.0153728	0.898638	0.0528709	0.289091
ENSGACG00000004594	NA	TRUE	0.0146224	0.00688987	0.865589	0.0363336	0.785469	0.569561	0.646635	0.139936	0.454405	1
ENSGACG00000004595	NA	TRUE	0.983087	1	0.655124	0.673233	0.874851	0.897845	0.0455285	0.433286	0.864767	0.662121
ENSGACG00000004596	NA	TRUE	0.699405	1	0.875255	0.915309	0.0597802	0.959179	0.401802	0.0347727	0.736207	0.496592
ENSGACG00000004597	NA	TRUE	0.793484	0.0568037	0.326563	0.0502017	0.0196162	0.766483	0.00804584	0.0390795	0.0845301	0.128749
ENSGACG00000004601	NA	TRUE	0.996765	0.633294	0.388808	0.19204	0.0113643	0.0112629	0.0576823	0.106264	0.0213973	0.0247769
ENSGACG00000004604	NA	TRUE	0.859862	0.260629	0.38956	0.87896	0.171083	0.985485	0.0192948	0.92505	0.57513	1
ENSGACG00000004605	NA	TRUE	0.0566883	0.143408	0.0396799	0.0529895	0.286558	0.955429	0.267984	0.837508	0.0887108	0.475304
ENSGACG00000004610	NA	TRUE	0.889092	0.00427315	0.357732	0.77609	0.78861	0.958834	0.777556	1	0.685202	0.748871
ENSGACG00000004613	NA	TRUE	0.0174059	1	0.0109814	0.220524	0.125053	0.329805	1	0.55912	0.465692	0.853523
ENSGACG00000004623	NA	TRUE	0.415129	0.0297667	0.991676	0.94327	0.746642	0.0689511	0.121545	1	0.263758	0.704324
ENSGACG00000004626	NA	TRUE	0.998166	1	0.499008	0.00589299	0.897235	0.193825	0.790994	0.0364854	0.998435	0.352509
ENSGACG00000004641	NA	TRUE	0.177728	0.000106916	0.654352	0.0424023	0.327342	0.639201	0.069583	0.912556	0.124151	0.0270235
ENSGACG00000004648	NA	TRUE	0.167295	0.520543	0.169114	0.0421144	0.485162	0.170301	0.311266	0.393791	0.333116	0.296987
ENSGACG00000004652	NA	TRUE	1	4.83804e-11	0.108985	0.945115	0.740271	1	1	0.810491	0.542544	0.928706
ENSGACG00000004662	NA	TRUE	0.424278	0.535789	0.0445314	0.266663	0.922034	0.960165	0.797358	0.974128	0.174637	0.872179
ENSGACG00000004664	NA	TRUE	1	1	0.0440854	0.388271	0.595829	0.188817	0.0410457	0.0621406	0.266022	0.353934
ENSGACG00000004690	NA	TRUE	0.74134	0.00647169	1	1	0.684852	0.710353	0.432295	0.0419509	0.92462	0.769457
ENSGACG00000004694	NA	TRUE	0.429137	0.224856	0.312814	0.392448	0.124448	0.00640309	0.00267103	0.000153955	0.0018361	0.182523
ENSGACG00000004701	NA	TRUE	2.72957e-20	0.019341	0.21623	3.39941e-188	9.61738e-12	1.35547e-13	0.0685551	0.998982	1.07193e-07	0.000132486
ENSGACG00000004712	NA	TRUE	0.556773	0.502077	0.863471	0.858727	0.0571537	0.69621	0.318903	1	0.92828	0.00880703
ENSGACG00000004725	NA	TRUE	0.74134	0.150905	0.0346141	0.444345	0.0080489	0.00075465	0.0668603	5.31688e-06	0.0819652	0.00813263
ENSGACG00000004731	NA	TRUE	0.0434605	0.144852	0.110485	1	0.877818	1	0.790364	0.595024	0.830206	0.567196
ENSGACG00000004737	NA	TRUE	1	1	1	0.837539	0.369913	0.0418041	0.295657	1	0.394203	1
ENSGACG00000004740	NA	TRUE	0.798299	1	0.185702	0.59732	0.0132752	1	0.462317	1	0.0023934	0.256888
ENSGACG00000004744	NA	TRUE	0.0243436	0.163327	0.694589	1	1	0.970989	0.00794472	0.944661	0.362434	1
ENSGACG00000004746	NA	TRUE	0.55782	1	0.0149485	0.186256	8.60609e-05	0.26092	0.160306	0.0953265	1	0.877871
ENSGACG00000004752	NA	TRUE	0.926571	0.850368	0.88426	0.684719	0.718095	0.82478	0.486773	0.995194	0.00173625	0.265708
ENSGACG00000004762	NA	TRUE	1.78625e-05	0.00167852	0.000501486	0.00768421	2.88314e-05	0.174614	0.00106419	0.000721072	0.000237662	0.000394353
ENSGACG00000004765	NA	TRUE	1.6329e-05	1	5.59752e-08	0.0067139	0.00121011	0.000358613	0.00597908	0.000850914	0.423385	0.0669448
ENSGACG00000004767	NA	TRUE	1	1	1	1	0.00307467	0.0214838	0.546369	0.0130022	0.0011952	0.000277638
ENSGACG00000004768	NA	TRUE	0.743989	1	0.462723	1	0.000784438	1.25996e-05	0.000371176	0.000504173	0.621791	0.180507
ENSGACG00000004769	NA	TRUE	1	0.000248313	0.938543	0.166011	0.672697	9.60249e-05	0.000282429	0.0813632	0.000221849	0.000577496
ENSGACG00000004776	NA	TRUE	0.763123	1	0.942727	0.426289	0.421	1	0.937387	0.782819	0.00391839	0.432496
ENSGACG00000004782	NA	TRUE	0.959312	NA	0.0235041	0.0184081	0.112327	0.146184	0.027642	0.058382	0.13898	0.330703
ENSGACG00000004790	NA	TRUE	0.919044	1	0.456554	1	0.0261098	0.129483	0.677134	0.833185	1	0.577087
ENSGACG00000004795	NA	TRUE	0.0428861	0.847952	0.0111309	0.00290808	0.157642	0.0386527	0.00361659	0.000191838	7.37526e-06	0.00013191
ENSGACG00000004797	NA	TRUE	0.0170798	0.0608991	1	0.164522	0.609366	2.04048e-05	0.000118361	0.000379999	0.0185781	1
ENSGACG00000004802	NA	TRUE	1	0.261216	0.0199503	0.00479103	0.00285749	0.599535	0.276574	0.132676	0.0489029	0.0135461
ENSGACG00000004806	NA	TRUE	1	0.954439	1	0.792501	0.690751	1	1	0.958991	0.0199976	1
ENSGACG00000004807	NA	TRUE	0.940953	0.0443402	1	0.854541	1	0.455076	0.91147	1	0.663736	0.822439
ENSGACG00000004808	NA	TRUE	0.775276	0.000107679	1	1	1	1	1	0.923087	0.970514	1
ENSGACG00000004818	NA	TRUE	5.63923e-05	0.00010897	1.46038e-12	1.49748e-15	7.06114e-06	1.32703e-07	9.8648e-17	1.09986e-21	8.53109e-06	4.71022e-08
ENSGACG00000004821	NA	TRUE	NA	NA	NA	0.0766706	NA	0.0134625	NA	NA	NA	NA
ENSGACG00000004831	NA	TRUE	1	0.766249	0.428903	0.468657	0.18283	1	0.000740811	0.933908	0.0540611	0.627489
ENSGACG00000004833	NA	TRUE	0.441184	0.000317069	5.42206e-05	3.07202e-08	0.000289207	5.10458e-13	0.52497	0.00046546	0.00664759	0.0376642
ENSGACG00000004841	NA	TRUE	0.423349	0.000703291	0.314238	0.875906	0.705903	1	0.957696	1	0.99661	1
ENSGACG00000004846	NA	TRUE	0.162426	7.99186e-05	0.0255983	0.00405845	0.0146569	0.0499465	0.0214846	0.431273	0.000472164	0.63432
ENSGACG00000004848	NA	TRUE	0.509308	0.847952	1	0.456963	1	0.0314391	0.412017	0.231971	1	0.243451
ENSGACG00000004850	NA	TRUE	0.688081	0.172259	0.926259	0.00836147	0.921529	0.016657	0.0763767	0.124099	0.0246091	1
ENSGACG00000004852	NA	TRUE	0.749187	0.774	0.534692	0.621695	0.616807	0.528973	0.0306152	0.0346971	0.311012	0.777735
ENSGACG00000004863	NA	TRUE	0.97261	1	0.495586	0.0167747	1	0.197892	0.265431	1	0.831508	1
ENSGACG00000004870	NA	TRUE	0.653449	1	0.478693	1	0.296959	0.0906029	0.0172035	0.00073622	0.000202031	0.183165
ENSGACG00000004899	NA	TRUE	9.22014e-06	0.000740836	2.23021e-06	3.01438e-08	4.68123e-07	2.72118e-20	7.26201e-08	4.12642e-12	8.25103e-18	4.40661e-10
ENSGACG00000004901	NA	TRUE	0.848018	1	0.0429409	0.338613	0.0557616	0.122058	0.207318	0.613008	0.948492	0.528754
ENSGACG00000004911	NA	TRUE	0.901099	0.822405	0.0341271	0.676535	0.318653	1	1	0.644089	0.675779	0.0687669
ENSGACG00000004915	NA	TRUE	0.405074	0.876083	0.418202	0.770352	0.0937407	0.366431	0.28716	0.00216268	0.958882	0.629764
ENSGACG00000004921	NA	TRUE	0.980314	0.00116907	0.913257	1	0.88785	0.657537	0.935216	0.354154	0.133261	0.564218
ENSGACG00000004928	NA	TRUE	0.207205	1	0.752953	1	0.0516484	0.459184	0.0827567	0.893669	0.00631606	1
ENSGACG00000004929	NA	TRUE	0.00550035	8.03371e-05	0.000767371	0.00540354	0.0474461	0.207425	0.137847	0.00439479	0.00363039	0.00187492
ENSGACG00000004931	NA	TRUE	1	1	1	1	0.975231	0.0295675	1	0.705922	0.932247	0.948989
ENSGACG00000004933	NA	TRUE	0.92891	1	0.817259	0.324874	0.340567	0.424351	0.135241	0.0291314	1	0.938883
ENSGACG00000004949	NA	TRUE	0.286832	1	0.668634	0.156129	0.130282	0.000248661	0.725055	0.0588399	0.738766	1
ENSGACG00000004959	NA	TRUE	1	0.566093	1	1	0.936135	1	1	0.0270965	0.935827	0.850565
ENSGACG00000004963	NA	TRUE	1	1	0.642153	1	0.115177	0.0447603	0.000284425	0.00235522	0.00879434	1
ENSGACG00000004964	NA	TRUE	0.974106	0.0306205	0.890766	0.718964	0.547171	1	0.617389	0.812378	0.0112536	1
ENSGACG00000004977	NA	TRUE	0.523846	1	1	1	0.0115519	1	0.0172111	0.665198	0.217588	0.653577
ENSGACG00000004978	NA	TRUE	1	6.71598e-06	1	1	0.633571	0.856073	0.433614	0.903639	0.865986	0.615146
ENSGACG00000004981	NA	TRUE	0.383786	0.00938502	0.150197	1	0.919759	0.235292	0.746627	0.982497	0.76581	1
ENSGACG00000004982	NA	TRUE	0.577519	1	1	0.388335	0.0217716	0.746816	0.236279	0.980305	0.226982	0.437342
ENSGACG00000004993	NA	TRUE	7.83538e-06	1	0.000250979	0.0108618	0.0253857	1	0.0196126	0.329033	0.420986	0.0192767
ENSGACG00000004999	NA	TRUE	1.6329e-05	1.932e-06	0.000815088	0.0227709	1	0.325368	1	0.0021009	0.169185	0.128102
ENSGACG00000005002	NA	TRUE	1	0.0435233	1	1	0.426218	0.937587	0.276301	1	0.975417	0.762738
ENSGACG00000005004	NA	TRUE	0.0310875	0.00143653	0.000545903	6.88735e-05	2.00027e-08	4.47666e-07	0.000364112	4.30022e-05	0.000187483	4.09189e-08
ENSGACG00000005008	NA	TRUE	1	0.238902	0.367431	0.511512	0.0102202	0.035812	0.0259498	0.13209	0.249735	0.746605
ENSGACG00000005010	NA	TRUE	0.379496	0.0553016	0.100775	1	0.0261098	0.00604658	0.234478	0.00685009	0.356452	0.267617
ENSGACG00000005012	NA	TRUE	0.0858165	2.79348e-09	0.00343888	0.661118	0.121254	0.687438	0.179564	0.350588	0.0150312	0.156809
ENSGACG00000005019	NA	TRUE	1	0.0241089	0.641529	0.30315	0.268606	0.61583	0.976711	0.258876	0.172374	0.0510758
ENSGACG00000005029	NA	TRUE	0.157626	0.00808752	0.484434	0.0101401	0.312943	0.522088	0.479956	0.40713	0.471009	0.142797
ENSGACG00000005030	NA	TRUE	0.790668	1	1	0.580382	0.303482	0.0408299	0.144857	0.0472167	0.445287	0.605775
ENSGACG00000005035	NA	TRUE	1	1	1	1	0.000706524	1	0.0535825	0.878797	0.073451	0.906781
ENSGACG00000005038	NA	TRUE	0.0968653	0.340319	0.123173	0.762331	0.100189	0.200947	0.0370542	0.197346	0.168168	1
ENSGACG00000005042	NA	TRUE	0.00550035	0.130046	0.0566209	0.00204079	0.0128816	0.0249305	0.0123221	0.031459	0.00423971	0.000998943
ENSGACG00000005044	NA	TRUE	0.30879	0.0387177	0.277939	0.204918	1	1	1	1	0.436513	0.549336
ENSGACG00000005045	NA	TRUE	0.00282852	0.243867	0.889568	0.383441	1	0.198867	0.578061	0.602269	0.824598	0.939998
ENSGACG00000005046	NA	TRUE	0.989054	1	0.66368	0.570741	0.213023	0.448118	0.770174	0.24538	0.0148802	1
ENSGACG00000005048	NA	TRUE	1	0.0553016	1	0.0146318	0.0550413	0.00286471	0.00266801	0.000701869	0.134	0.0500434
ENSGACG00000005049	NA	TRUE	1	1	0.198814	0.906471	0.429557	0.698607	0.00272099	0.783515	0.163771	0.309245
ENSGACG00000005051	NA	TRUE	1	0.00399666	0.709202	1	0.882465	0.874614	0.827806	0.171883	0.354713	1
ENSGACG00000005055	NA	TRUE	0.0145658	0.706669	0.63957	0.043249	0.936585	0.188096	0.829902	1	0.0293876	0.0942269
ENSGACG00000005066	NA	TRUE	0.997938	1	1	0.0041952	0.790358	0.944271	0.0498559	0.092092	0.216293	0.706337
ENSGACG00000005077	NA	TRUE	1	0.21425	0.747475	0.191604	0.454724	0.52334	0.479392	0.0596598	0.0177198	0.412741
ENSGACG00000005081	NA	TRUE	0.350996	0.928448	1	0.867651	0.394911	1	0.0398384	0.0462448	0.350711	1
ENSGACG00000005090	NA	TRUE	1.13949e-09	6.91136e-07	2.87948e-08	4.38789e-14	1.52238e-07	5.63641e-13	8.58541e-11	1.29133e-12	6.37946e-17	4.04161e-13
ENSGACG00000005092	NA	TRUE	0.898633	1	0.015791	0.976532	0.402547	0.777193	0.431527	0.985349	0.979141	1
ENSGACG00000005097	NA	TRUE	0.107756	1	0.793443	1	0.0716797	0.000555594	0.138156	0.0019913	0.512435	1
ENSGACG00000005101	NA	TRUE	0.946349	0.000246859	0.841339	0.00280322	0.138919	0.0152662	0.148596	1	0.441239	1
ENSGACG00000005105	NA	TRUE	1	1	0.460468	1	0.457005	1	1.94331e-08	0.505042	0.0197474	1
ENSGACG00000005106	NA	TRUE	0.379081	1	0.00166514	1	0.924263	0.81825	0.297852	0.944365	0.824118	1
ENSGACG00000005107	NA	TRUE	0.943401	0.744643	0.940852	0.921111	0.634618	0.86032	0.0888761	0.795906	0.0144844	1
ENSGACG00000005109	NA	TRUE	0.74348	0.976278	0.712533	0.000323591	1.66256e-12	0.00108062	7.72531e-19	0.000369983	1.8055e-12	7.31934e-07
ENSGACG00000005112	NA	TRUE	1	1	0.692219	0.929762	0.759704	0.834225	0.861042	1	0.00223623	0.732853
ENSGACG00000005114	NA	TRUE	1	1	0.813092	0.103619	0.00833493	0.0962304	0.924375	0.753976	0.324109	0.932499
ENSGACG00000005123	NA	TRUE	0.0336853	0.967189	1	0.0162999	1.02246e-26	1.1429e-32	7.17429e-35	2.86283e-25	2.05348e-30	4.64707e-19
ENSGACG00000005124	NA	TRUE	0.269771	0.313394	0.58479	0.980496	0.0441154	0.206047	0.0225311	0.0597124	0.733404	0.321611
ENSGACG00000005126	NA	TRUE	0.311306	1	0.794552	0.292003	0.000881269	0.000358613	1.95074e-07	0.00042578	1.11613e-08	3.19523e-08
ENSGACG00000005127	NA	TRUE	0.526469	0.0030755	0.0623646	0.62312	0.642572	1	0.618331	1	0.0982918	0.299347
ENSGACG00000005129	NA	TRUE	1	0.00782635	0.859317	1	0.606066	0.532835	0.0521101	0.267367	0.112731	0.783157
ENSGACG00000005130	NA	TRUE	0.915452	0.616514	1	0.160352	0.000548164	0.000164537	2.56712e-08	1.96386e-07	1.60333e-09	2.99173e-08
ENSGACG00000005131	NA	TRUE	1	1	1	0.000859545	4.05052e-08	1	7.75868e-09	0.381923	6.27048e-08	3.53829e-08
ENSGACG00000005143	NA	TRUE	0.101593	0.808051	0.0700948	0.150809	0.012354	0.0636507	0.0532835	0.324081	0.496927	0.00335754
ENSGACG00000005147	NA	TRUE	1	1	1	0.909054	0.0179103	0.263133	0.0517794	0.145112	0.0148786	1
ENSGACG00000005149	NA	TRUE	0.37264	1	0.396223	0.00853726	0.000442721	0.0424327	0.0114905	5.13022e-05	0.164298	0.0233162
ENSGACG00000005150	NA	TRUE	1	0.981814	1	1	1	0.934257	0.0839384	0.0147134	0.766353	0.982876
ENSGACG00000005153	NA	TRUE	0.87336	1	1	1	1	0.784949	0.129453	0.92528	0.233114	0.0228045
ENSGACG00000005164	NA	TRUE	1	0.031831	0.709202	1	0.0726859	0.796925	1	0.0196679	0.339595	0.0372984
ENSGACG00000005170	NA	TRUE	0.0266762	0.290745	0.0194039	0.0983621	0.0638761	1	0.00455196	2.47168e-05	0.0780607	0.257526
ENSGACG00000005172	NA	TRUE	0.481655	1	0.0670054	0.261718	0.243598	0.426554	0.00261906	0.00601048	0.116819	0.0669448
ENSGACG00000005182	NA	TRUE	0.015124	1	0.424324	0.275718	0.507701	0.318199	0.516862	0.061286	0.69735	1
ENSGACG00000005183	NA	TRUE	0.968652	0.776233	0.35487	0.718271	0.352267	0.985101	0.873972	0.816468	0.0262384	0.795548
ENSGACG00000005185	NA	TRUE	0.239801	1	0.607362	0.0289342	0.520039	0.996595	0.945258	0.743559	1	0.628695
ENSGACG00000005190	NA	TRUE	0.113937	5.80283e-16	8.1746e-05	3.14559e-08	7.52072e-12	8.50717e-13	2.3486e-06	3.99722e-08	1.91103e-25	1.35738e-15
ENSGACG00000005192	NA	TRUE	0.514627	0.172259	0.101938	0.0365976	0.365056	0.563561	0.0350391	0.737428	0.0383479	0.0275413
ENSGACG00000005201	NA	TRUE	1	0.7703	0.70467	1	0.809156	0.708604	0.213957	0.514733	0.793889	0.0192264
ENSGACG00000005207	NA	TRUE	1	1	1	1	0.000201953	0.659066	1.52156e-07	3.53158e-06	0.000182307	0.872804
ENSGACG00000005210	NA	TRUE	1	0.00282453	0.508928	0.0351342	0.00395641	0.090486	0.00845903	0.0109163	0.170608	0.043709
ENSGACG00000005215	NA	TRUE	1	0.0162601	0.625398	0.20362	1	0.0679622	1	0.876388	0.646685	0.222479
ENSGACG00000005231	NA	TRUE	1	0.00854127	0.855963	0.139598	0.352963	0.354242	0.60492	0.800803	1	1
ENSGACG00000005238	NA	TRUE	1	1	0.654352	0.32502	0.379681	0.462476	0.21713	0.400135	0.644297	0.0213652
ENSGACG00000005246	NA	TRUE	6.28712e-24	0.00544977	0.00190788	0.43038	0.794745	0.728639	0.0419807	0.195378	0.0989785	0.0843374
ENSGACG00000005247	NA	TRUE	0.632437	1	0.763133	0.0153654	0.607243	0.103187	0.950628	0.828447	1	1
ENSGACG00000005264	NA	TRUE	1	0.0263632	1	0.698183	0.498269	0.247238	0.255586	0.36966	0.338823	0.0247699
ENSGACG00000005273	NA	TRUE	1	1	1	1	0.531077	0.00100052	0.308218	0.00121664	0.755174	0.978669
ENSGACG00000005275	NA	TRUE	0.00351561	0.198334	0.0829305	0.000193581	2.77113e-07	0.00559434	1.78024e-06	0.00896828	7.8516e-08	1.64392e-05
ENSGACG00000005286	NA	TRUE	0.462747	1	0.209214	0.00406015	0.285797	0.329385	0.000246846	0.890304	0.542801	0.0544719
ENSGACG00000005291	NA	TRUE	1	0.907433	1	0.026838	0.00881284	0.557504	0.216066	1	0.830206	0.0261737
ENSGACG00000005292	NA	TRUE	0.0224384	0.869848	1	0.695267	0.232812	0.000734244	0.348661	0.32513	1	0.584943
ENSGACG00000005295	NA	TRUE	0.961268	1	0.991676	0.0734148	0.0736808	0.189378	0.730999	0.475612	0.504845	0.0167382
ENSGACG00000005310	NA	TRUE	0.0989161	0.171672	0.0746494	0.463468	0.178663	0.00152702	0.451856	0.058382	0.000187483	0.0359783
ENSGACG00000005331	NA	TRUE	0.92117	0.0175536	0.788384	0.363376	0.0948625	0.0492127	0.138167	0.00202244	0.00391821	0.075467
ENSGACG00000005334	NA	TRUE	1	1	1	0.374426	0.164332	0.777366	0.0205235	0.206557	0.361503	0.37903
ENSGACG00000005352	NA	TRUE	1	1	0.518033	0.793378	1	0.64541	0.81169	0.0109589	0.0095759	0.310873
ENSGACG00000005358	NA	TRUE	0.573038	1	0.752953	0.193558	0.312677	0.287097	0.0692932	0.288402	0.00734271	1
ENSGACG00000005360	NA	TRUE	0.861367	1	1	1	1.63292e-16	8.23492e-12	9.56075e-12	8.4323e-07	2.53058e-06	0.503886
ENSGACG00000005361	NA	TRUE	1	0.294164	0.975373	1	0.0723724	1	0.00168675	0.51084	0.110557	0.61135
ENSGACG00000005363	NA	TRUE	0.0968653	0.292216	0.061023	0.294638	0.00376438	0.000334695	0.0794094	2.57443e-05	0.000301177	0.129488
ENSGACG00000005370	NA	TRUE	0.755408	1	0.493961	0.727998	0.104211	0.184491	0.284442	0.515429	0.00111707	0.0915892
ENSGACG00000005374	NA	TRUE	0.547022	0.457669	0.469382	0.990522	0.180064	0.0397722	0.922756	0.644968	0.187053	0.0552303
ENSGACG00000005380	NA	TRUE	0.690034	0.205608	0.061023	0.80563	0.0294435	0.00402293	0.446968	0.321024	7.27338e-05	0.335923
ENSGACG00000005385	NA	TRUE	1	1	1	0.899113	0.106112	0.168704	0.000180831	0.00469693	0.00222497	0.0937764
ENSGACG00000005388	NA	TRUE	0.932699	0.000659289	0.429255	0.0244808	0.104792	0.336236	0.1475	0.226221	0.324586	0.633762
ENSGACG00000005403	NA	TRUE	0.955806	0.144852	0.711059	0.293861	0.196157	0.454309	0.000306634	0.773021	0.0434831	0.0757364
ENSGACG00000005410	NA	TRUE	0.912055	0.96805	0.840266	1	0.00390493	1	0.111785	1	0.765478	1
ENSGACG00000005414	NA	TRUE	0.895015	1	0.991676	0.225052	0.146226	0.536155	0.0447273	0.0811897	0.274483	0.0566736
ENSGACG00000005419	NA	TRUE	0.635788	0.000328506	0.389787	0.815674	0.723244	0.00539146	0.0398514	0.392485	0.0165964	0.064675
ENSGACG00000005421	NA	TRUE	1	1	0.962655	0.589046	0.0745082	1	0.00838471	1	1	0.117174
ENSGACG00000005428	NA	TRUE	1	0.327366	0.660567	0.310883	0.75161	1	1	0.972178	0.000126909	0.710192
ENSGACG00000005431	NA	TRUE	0.961103	0.624915	0.000690563	0.62785	0.930723	0.870872	0.446946	0.102375	0.862816	0.0655997
ENSGACG00000005434	NA	TRUE	0.107721	0.437635	0.157626	0.663458	0.210927	0.19383	0.730228	0.142697	0.0317717	0.0394028
ENSGACG00000005436	NA	TRUE	0.978374	1	0.740548	1	0.713494	0.309413	0.00280456	0.321058	0.080177	0.680365
ENSGACG00000005442	NA	TRUE	0.357137	0.000131693	0.060904	1	0.98594	8.01858e-06	0.532881	0.248981	0.824018	0.845642
ENSGACG00000005444	NA	TRUE	0.601247	5.7117e-07	0.211678	0.200925	0.316526	0.0120218	0.0545627	0.000695908	1	0.0421091
ENSGACG00000005446	NA	TRUE	0.810177	0.980552	1	1	0.116327	0.0237774	0.191239	0.235597	0.510186	0.528861
ENSGACG00000005450	NA	TRUE	1	1	1	1	0.449836	0.705602	0.0263919	0.525415	0.000491204	0.583394
ENSGACG00000005456	NA	TRUE	0.933428	0.0685092	0.7366	1	0.0295826	1	0.0174521	0.0731733	0.81191	0.672998
ENSGACG00000005459	NA	TRUE	0.97644	1	0.36169	0.381461	0.141641	0.80073	0.298688	0.515429	0.798441	0.0116821
ENSGACG00000005463	NA	TRUE	0.851593	0.148093	0.592555	0.957188	0.43001	0.592374	0.935267	0.0419166	0.950855	1
ENSGACG00000005469	NA	TRUE	0.371543	1	1	0.00173156	0.695518	0.21317	1	0.430019	0.99944	0.249324
ENSGACG00000005473	NA	TRUE	0.972118	1	0.931875	0.0451476	1	1	0.00431046	0.711682	0.7793	0.195797
ENSGACG00000005477	NA	TRUE	0.109109	2.8632e-20	0.0061135	1	0.277071	0.346196	0.351191	0.0683801	0.00117063	0.525179
ENSGACG00000005482	NA	TRUE	0.977739	2.87638e-50	0.736571	0.0888061	0.714844	1	0.220086	0.739731	0.907746	0.707309
ENSGACG00000005483	NA	TRUE	0.00135575	0.289464	0.111257	1	0.0975509	0.994212	1	0.764259	0.773965	1
ENSGACG00000005485	NA	TRUE	0.000337432	1	0.606031	1	1	1	1	1	1	1
ENSGACG00000005487	NA	TRUE	0.961268	1	0.530949	0.0469468	0.0308571	0.47579	0.190537	0.765265	0.072107	0.000600076
ENSGACG00000005488	NA	TRUE	0.000775958	0.419563	0.966843	1	0.231825	0.212083	0.0394013	0.130656	1	0.872804
ENSGACG00000005491	NA	TRUE	0.978075	0.00175395	1	0.243075	0.111799	0.148021	0.251829	0.383034	0.963277	0.363942
ENSGACG00000005492	NA	TRUE	1	NA	0.906417	0.0238976	0.691695	0.85583	0.638844	1	0.892169	0.249173
ENSGACG00000005506	NA	TRUE	0.000138442	3.97031e-06	7.79474e-07	4.54287e-06	0.0908741	0.00102987	0.051423	0.00335983	0.148445	1.19697e-05
ENSGACG00000005518	NA	TRUE	0.186995	0.381826	0.0134475	0.0814906	0.0759631	5.80267e-05	8.10315e-05	0.00772447	3.34133e-05	0.00527454
ENSGACG00000005527	NA	TRUE	0.961103	0.90461	0.947267	0.85272	0.359305	0.0131696	0.33204	1	0.296569	0.91188
ENSGACG00000005541	NA	TRUE	0.889306	0.718741	0.894834	0.647717	0.240603	0.174626	0.0408848	0.307571	0.000559238	0.861651
ENSGACG00000005545	NA	TRUE	0.500081	0.10536	0.0121361	0.221131	1	0.430987	0.314798	0.523993	1	0.2688
ENSGACG00000005546	NA	TRUE	1	0.0211682	0.819641	0.979942	0.74433	1	0.928021	0.883174	0.763533	0.700575
ENSGACG00000005552	NA	TRUE	0.612051	0.548536	0.0322299	0.988245	0.222155	1	0.636058	1	1	0.822285
ENSGACG00000005555	NA	TRUE	0.497126	1	0.261793	0.54941	0.946311	0.225122	0.000511841	0.0917297	8.98882e-05	0.155884
ENSGACG00000005561	NA	TRUE	1	0.00198347	0.766908	1	0.0880107	1	0.977461	0.217862	1	0.508881
ENSGACG00000005581	NA	TRUE	0.403587	1	0.60707	0.0341897	0.251904	0.553281	0.857509	0.127062	1	0.606962
ENSGACG00000005583	NA	TRUE	0.821759	0.410324	0.593109	2.44238e-09	0.000337914	7.89291e-08	0.00171433	2.75659e-07	7.24995e-05	1.52342e-07
ENSGACG00000005588	NA	TRUE	0.869044	1	0.265667	1	0.0573744	0.47041	0.178476	0.622491	0.534444	0.0191995
ENSGACG00000005597	NA	TRUE	0.865683	1	0.976812	1	1	0.00733502	1	0.0369167	1	0.978669
ENSGACG00000005605	NA	TRUE	0.95881	0.0336356	0.79495	0.557654	0.137228	0.955579	0.127124	1	0.933875	0.803477
ENSGACG00000005619	NA	TRUE	1	0.592982	0.907133	0.468574	0.569831	0.23066	0.0027722	0.221943	0.0536386	0.12174
ENSGACG00000005621	NA	TRUE	1	0.130107	0.0348214	2.60347e-07	2.1418e-05	5.38919e-05	0.0742182	7.59469e-06	1.01678e-05	0.00122191
ENSGACG00000005632	NA	TRUE	1	0.850354	0.122508	1	0.537719	1	0.133804	1	0.244326	0.0415762
ENSGACG00000005633	NA	TRUE	0.667644	1	1	1	1	1	0.0132347	1	0.848115	0.548193
ENSGACG00000005634	NA	TRUE	0.233332	0.0101823	0.192715	0.0892157	0.898173	0.153066	0.333168	0.316258	0.867828	0.31028
ENSGACG00000005640	NA	TRUE	1	0.0684484	0.506538	0.00672935	0.688823	0.51042	0.0295554	1	0.160132	0.386938
ENSGACG00000005642	NA	TRUE	0.936529	0.688686	0.848914	0.298343	0.634618	0.00966708	0.0411376	1	0.675454	0.814362
ENSGACG00000005654	NA	TRUE	0.256373	0.66157	0.0251349	0.389459	0.13559	0.0183519	0.304983	0.0159481	0.462129	0.338772
ENSGACG00000005659	NA	TRUE	0.934184	0.338709	0.65751	0.376364	0.707559	0.837329	0.0134575	0.761497	0.240401	1
ENSGACG00000005660	NA	TRUE	0.430048	0.981922	0.00727048	0.000311854	0.0521503	0.387644	0.0242111	1	1	0.0234998
ENSGACG00000005683	NA	TRUE	1	1	1	0.0193738	0.572186	0.545471	0.0724286	0.162222	0.116463	0.296197
ENSGACG00000005684	NA	TRUE	0.369957	0.480003	1	0.990168	0.265136	1	1	0.827016	0.00128068	0.369425
ENSGACG00000005701	NA	TRUE	1	0.00229819	1	0.591657	0.178959	1	0.572026	0.189722	0.777332	1
ENSGACG00000005709	NA	TRUE	1	1	0.865589	0.608896	0.0145551	0.00255181	0.0324078	0.648634	1	1
ENSGACG00000005710	NA	TRUE	1	1	0.951436	1	0.979533	0.279334	0.779461	0.0112382	0.416893	1
ENSGACG00000005723	NA	TRUE	0.782344	0.057075	0.514253	0.655946	0.00517003	0.967464	0.496196	1	0.637225	0.557752
ENSGACG00000005724	NA	TRUE	0.00955858	0.223865	0.585688	0.925391	0.738181	0.252362	0.764544	0.0921519	0.71865	1
ENSGACG00000005734	NA	TRUE	0.0755893	0.032967	0.895374	0.678122	0.00431571	1	0.986743	0.721191	0.873907	0.680257
ENSGACG00000005739	NA	TRUE	1	0.146255	0.969789	6.53286e-07	0.185986	1.16211e-07	0.0132102	0.00357804	0.17684	0.000568956
ENSGACG00000005747	NA	TRUE	0.59426	0.0626335	0.243207	0.812053	0.115454	0.0252109	0.127812	0.261668	0.547338	0.0170976
ENSGACG00000005748	NA	TRUE	0.311645	1	0.425138	1.05449e-05	0.881487	0.000668013	0.975792	0.00514951	0.273312	0.053023
ENSGACG00000005750	NA	TRUE	0.656848	0.340585	0.671873	0.0367604	3.12039e-06	0.00577761	0.00971167	9.61374e-05	7.92313e-05	0.0010094
ENSGACG00000005767	NA	TRUE	1	1	0.807248	0.203771	0.875533	0.706407	0.944315	0.510234	0.0611566	0.0210008
ENSGACG00000005771	NA	TRUE	1	1	0.135586	0.340646	0.366939	6.94644e-07	0.0269072	0.11328	2.6844e-05	0.164719
ENSGACG00000005778	NA	TRUE	0.313072	0.0653429	0.00425736	0.000730293	0.493073	0.811086	0.549645	0.382395	0.401487	0.978669
ENSGACG00000005782	NA	TRUE	1	0.764005	0.514296	1	0.69853	1	0.0288158	0.537066	0.0430867	0.498464
ENSGACG00000005784	NA	TRUE	0.89657	0.359845	0.278462	0.950531	0.144357	1	0.0390272	0.289687	0.673812	0.952804
ENSGACG00000005790	NA	TRUE	0.957168	0.270886	0.678996	0.0332434	0.999913	0.919735	0.00122446	0.405886	0.39905	0.0519925
ENSGACG00000005792	NA	TRUE	0.00342945	0.577348	0.0255631	1.21909e-06	0.586109	0.876094	0.977847	0.460512	0.391121	0.0135472
ENSGACG00000005800	NA	TRUE	1	0.0198838	1	1	1	1	1	1	0.586831	1
ENSGACG00000005802	NA	TRUE	0.710867	NA	0.448885	0.0154061	0.00797609	0.199709	0.135048	1	0.00338639	0.000633962
ENSGACG00000005807	NA	TRUE	0.060024	0.0163807	0.0318146	0.994421	0.283425	1	0.336727	1	0.666866	0.749391
ENSGACG00000005808	NA	TRUE	1	0.00322514	0.00022839	0.276745	0.542986	0.561906	0.483353	1	0.0648403	0.867975
ENSGACG00000005815	NA	TRUE	0.959312	1	0.109702	0.000576719	1.92758e-05	5.42607e-07	0.0978005	0.0211015	0.0323789	0.0650104
ENSGACG00000005820	NA	TRUE	1	0.382373	0.925946	0.417438	0.187655	0.0744521	0.648296	0.000306597	0.120295	0.17813
ENSGACG00000005835	NA	TRUE	0.695444	1	0.924504	0.800818	0.00331447	0.0107417	0.0340422	0.287339	4.67923e-07	0.563378
ENSGACG00000005838	NA	TRUE	0.959991	0.413267	0.902532	0.0130798	1	1	0.0985952	0.920377	0.313341	0.934036
ENSGACG00000005842	NA	TRUE	1	0.00768917	0.641529	0.00267457	5.41462e-06	4.81648e-10	3.12105e-07	7.11331e-05	9.04853e-05	3.4154e-09
ENSGACG00000005845	NA	TRUE	1	1	0.432624	0.224766	0.962068	0.0772655	0.48335	0.0983994	0.0638007	0.0350644
ENSGACG00000005846	NA	TRUE	1	1	1	0.242457	0.263312	1	0.285293	0.799401	0.259704	0.00067434
ENSGACG00000005857	NA	TRUE	0.157238	4.82667e-08	0.029333	1.05061e-06	0.00315005	2.91143e-20	0.000214457	1.39601e-06	0.00883962	0.00011718
ENSGACG00000005862	NA	TRUE	0.240148	0.779797	0.590158	0.993666	1	0.19122	0.331405	0.729084	0.00019712	0.906919
ENSGACG00000005864	NA	TRUE	1	0.751882	0.413113	0.62448	0.000951018	1	0.135425	0.434331	0.000138022	0.416446
ENSGACG00000005868	NA	TRUE	0.255694	1	1	0.597199	0.206536	0.373699	0.0257244	0.311854	0.0552603	0.080803
ENSGACG00000005873	NA	TRUE	1.36344e-05	2.8632e-20	0.192179	0.000187908	1.85054e-09	7.1655e-09	2.97132e-06	1.39405e-06	0.000428461	0.097276
ENSGACG00000005892	NA	TRUE	0.442914	1	0.22562	0.0113335	0.999536	0.310117	0.67072	0.7623	0.779243	0.630029
ENSGACG00000005903	NA	TRUE	0.000547949	0.0165766	0.00240554	0.274978	0.257224	1	0.725286	0.530152	0.682394	0.0164033
ENSGACG00000005904	NA	TRUE	1	1	0.57701	3.05287e-08	0.000672051	1	0.0122656	1	0.0187865	0.261866
ENSGACG00000005909	NA	TRUE	1	1	0.593021	0.980496	0.276355	0.955255	0.353377	0.0273688	0.302626	1
ENSGACG00000005926	NA	TRUE	0.334477	1	0.300202	0.0322805	0.726342	0.161326	0.607002	0.753386	0.78714	0.978727
ENSGACG00000005929	NA	TRUE	1.70524e-10	2.8632e-20	4.59757e-06	0.154457	1	1	0.368236	0.786079	0.68564	0.968609
ENSGACG00000005939	NA	TRUE	0.822986	0.00056591	0.773133	0.72263	1	0.208399	0.533328	0.704247	0.252982	0.407769
ENSGACG00000005940	NA	TRUE	0.305955	1	0.957666	0.0455096	0.00481242	0.808453	0.462016	1	0.632606	0.559009
ENSGACG00000005943	NA	TRUE	0.997938	1	0.402547	0.737851	0.713345	0.3593	0.000743072	0.617279	0.0269056	0.351513
ENSGACG00000005948	NA	TRUE	0.751742	0.261423	0.842947	0.78411	0.45214	0.850681	1	0.304964	0.794558	0.0259925
ENSGACG00000005952	NA	TRUE	0.264113	1	1	0.701779	0.455662	0.429263	0.266985	0.0378467	0.0993012	0.0895739
ENSGACG00000005961	NA	TRUE	0.671829	0.0041143	0.427373	1	0.133782	1	0.602543	0.285788	0.0307286	1
ENSGACG00000005964	NA	TRUE	0.221122	0.00063369	0.746227	0.638651	1	0.905992	0.0170499	0.972804	1	0.720024
ENSGACG00000005965	NA	TRUE	1	1	0.519207	4.6459e-05	0.547037	0.015727	0.658182	0.50487	0.127249	0.0895197
ENSGACG00000005968	NA	TRUE	1.68528e-08	3.57529e-11	4.49863e-18	1.69694e-09	9.26628e-12	1.63412e-07	3.49571e-13	3.17942e-08	4.22791e-05	1.91429e-10
ENSGACG00000005970	NA	TRUE	0.931781	1	1	0.138416	0.787179	0.839283	0.330673	0.979577	0.019769	0.0686394
ENSGACG00000005971	NA	TRUE	0.989054	1	0.39182	0.857733	0.917816	0.629012	0.658088	0.812799	0.822074	0.040261
ENSGACG00000005974	NA	TRUE	0.526333	0.107326	0.10111	0.00698075	0.670077	0.158239	0.967634	0.455051	0.907611	0.965739
ENSGACG00000005975	NA	TRUE	1	0.30858	1	0.817084	0.147192	0.0845635	0.0131543	0.0963794	0.518371	0.664499
ENSGACG00000005984	NA	TRUE	0.313529	1	1	0.416243	0.359731	0.265661	0.214479	0.017302	2.16732e-05	0.878092
ENSGACG00000005985	NA	TRUE	0.237756	0.760906	0.0134228	0.411817	0.610659	0.122943	0.0757732	0.89494	0.0317555	0.19106
ENSGACG00000005987	NA	TRUE	1	1	0.256249	0.00157611	0.412595	1	0.231958	0.999048	1	1
ENSGACG00000005990	NA	TRUE	0.531023	5.17909e-15	0.0477778	0.0741757	0.216193	1.64178e-14	0.00145988	0.900201	0.0162911	0.0730117
ENSGACG00000005991	NA	TRUE	0.167119	0.15636	1	1	0.191883	0.00464048	0.220191	0.00113554	0.0556749	0.550703
ENSGACG00000005999	NA	TRUE	1	0.0900781	1	0.334334	0.864997	0.842995	0.947948	0.00174274	1	0.746605
ENSGACG00000006001	NA	TRUE	0.987387	1	0.64021	0.0210464	1.64609e-13	2.37041e-11	1.12212e-07	0.000138442	9.68089e-06	8.38382e-06
ENSGACG00000006011	NA	TRUE	1	0.13556	1	0.0129134	0.454576	0.161326	0.567542	1	0.0668527	0.0433861
ENSGACG00000006013	NA	TRUE	0.0460618	1	0.252988	1	1	0.743462	0.678219	0.533471	0.154415	1
ENSGACG00000006016	NA	TRUE	1	0.0178857	0.000610791	0.0111339	0.157244	0.264228	0.0190843	5.8138e-06	0.00641493	0.000135519
ENSGACG00000006018	NA	TRUE	0.083092	0.125726	0.00095483	0.678122	0.394546	0.126395	0.526927	0.0528766	1	0.939998
ENSGACG00000006025	NA	TRUE	1	1	1	0.0388688	0.441863	0.507068	0.103631	0.805603	0.457133	0.435719
ENSGACG00000006030	NA	TRUE	0.901099	0.170505	0.814482	0.387503	0.154006	0.138671	0.50829	0.381285	0.010503	0.188
ENSGACG00000006034	NA	TRUE	0.92117	0.842581	1.26509e-19	0.775908	4.64235e-10	1.4458e-25	5.75556e-14	3.16468e-21	3.61486e-07	7.56183e-25
ENSGACG00000006037	NA	TRUE	1	4.28022e-13	0.962655	0.678388	0.011054	0.79353	0.176988	0.720255	0.257847	0.346304
ENSGACG00000006040	NA	TRUE	1	1	1	1	1	1	0.00693938	0.913764	0.0123595	0.978727
ENSGACG00000006042	NA	TRUE	0.0377379	0.916752	1	1	0.18358	0.188945	0.223207	0.457688	0.0992326	1
ENSGACG00000006043	NA	TRUE	1	0.0035579	0.925918	0.800818	0.957027	0.72936	0.337326	0.943832	0.0676528	0.741222
ENSGACG00000006045	NA	TRUE	1	1	1	0.800758	0.219703	6.60404e-09	0.00221228	0.929238	0.000118596	0.0244299
ENSGACG00000006051	NA	TRUE	1	0.260386	0.526382	0.261718	0.657736	0.0152653	0.434968	0.0419166	0.305487	0.00237836
ENSGACG00000006052	NA	TRUE	0.0501228	0.0174288	0.193782	0.876454	0.97097	0.684022	0.641644	0.811821	0.989919	0.830945
ENSGACG00000006054	NA	TRUE	0.229122	0.24475	0.029333	0.261718	0.641842	0.31664	0.0170188	0.00192912	0.662681	0.30507
ENSGACG00000006056	NA	TRUE	1	1	0.520203	0.130628	0.0163747	0.811467	0.36747	0.754942	0.496927	0.0247955
ENSGACG00000006062	NA	TRUE	1	0.0433587	1	0.876454	0.356795	1	1	1	0.533194	0.934036
ENSGACG00000006063	NA	TRUE	0.948055	0.0306205	1	0.928847	0.659041	0.896135	0.970081	0.890304	0.393308	0.231483
ENSGACG00000006064	NA	TRUE	1	1	0.949798	1	0.953089	1	0.544232	0.326091	6.96255e-05	0.740154
ENSGACG00000006067	NA	TRUE	0.656848	1	0.282742	0.518775	1	1	0.0994765	0.584056	0.00120215	0.479766
ENSGACG00000006070	NA	TRUE	0.455015	1	0.096823	0.016465	0.792496	0.902206	0.809431	0.433821	1	0.819921
ENSGACG00000006084	NA	TRUE	1	0.951096	0.304541	0.672618	0.282439	1	0.0305135	0.49851	0.0584775	0.8247
ENSGACG00000006086	NA	TRUE	0.00744349	1	0.0056692	0.00869918	8.24947e-05	0.474103	6.21548e-05	0.00551553	0.00286267	0.000207351
ENSGACG00000006088	NA	TRUE	1	0.810334	0.58282	0.555427	0.945627	0.689273	0.716499	1	0.0268313	0.741749
ENSGACG00000006089	NA	TRUE	4.12485e-19	1	0.000476355	1	1	0.939751	0.124139	0.631194	0.0259133	0.956192
ENSGACG00000006090	NA	TRUE	0.987387	0.0435233	0.919444	0.878412	0.460244	0.931559	0.250623	0.804931	1	0.748716
ENSGACG00000006099	NA	TRUE	0.000172779	1	2.01826e-09	1	0.717865	1	0.0203844	0.857323	0.825272	0.787182
ENSGACG00000006100	NA	TRUE	1	1	0.9718	0.898745	1	0.000568824	1	1	1	1
ENSGACG00000006102	NA	TRUE	0.181627	1	0.00428275	0.212199	0.994979	0.50696	0.688789	0.00635483	1	0.216142
ENSGACG00000006105	NA	TRUE	0.701165	1	0.926135	0.61713	0.929593	0.837186	0.0624143	0.737278	0.0094963	0.176107
ENSGACG00000006114	NA	TRUE	0.926927	0.0420704	0.647713	0.261101	0.29483	0.564308	0.318903	0.890304	0.75405	1
ENSGACG00000006119	NA	TRUE	0.789899	1	0.884419	0.0965156	0.00028505	0.00157178	8.05061e-07	0.0517085	0.268169	0.0266047
ENSGACG00000006125	NA	TRUE	0.967103	0.0971518	1	0.991762	0.428575	0.0417303	1	0.974128	0.879329	0.0212196
ENSGACG00000006126	NA	TRUE	1	0.0398505	0.761611	0.677412	0.83805	0.863959	0.209971	0.939002	0.15906	0.0537537
ENSGACG00000006134	NA	TRUE	1	0.248778	0.317508	1	0.0975349	0.0138637	1	0.121675	0.876231	0.0738778
ENSGACG00000006136	NA	TRUE	0.672165	1	0.778838	0.533313	0.796389	1	1	0.384057	0.0273663	0.846362
ENSGACG00000006146	NA	TRUE	0.141302	0.958598	0.0907272	0.0768811	0.0199254	0.757962	0.0289089	0.340209	0.0259114	0.202065
ENSGACG00000006153	NA	TRUE	0.0387824	0.518318	0.277966	0.0583636	0.562507	0.319113	0.601156	1	0.799007	0.926632
ENSGACG00000006160	NA	TRUE	1	1	1	0.115987	0.062052	0.00953965	0.207338	0.290196	0.0807464	0.0063436
ENSGACG00000006166	NA	TRUE	1	1	0.996087	0.39586	0.000218739	0.445123	0.906803	0.943406	0.0854404	0.783348
ENSGACG00000006173	NA	TRUE	0.540781	1.09932e-06	1	0.0530532	0.0124132	0.734008	0.542191	0.0490985	0.71506	0.658798
ENSGACG00000006175	NA	TRUE	1	NA	NA	0.471652	NA	1	NA	1	1	0.0327203
ENSGACG00000006178	NA	TRUE	0.00392239	0.389991	0.637197	1	0.513899	0.44982	0.0103209	0.0953848	1	0.935904
ENSGACG00000006180	NA	TRUE	0.388669	1	1	0.741845	0.0201496	0.783888	0.0203045	0.954569	0.0262046	0.917573
ENSGACG00000006193	NA	TRUE	0.373831	7.55064e-05	0.352631	0.992505	0.29436	0.059459	0.975688	0.193131	0.306633	0.875304
ENSGACG00000006196	NA	TRUE	0.959497	9.37154e-09	0.345979	1	0.747514	0.332164	0.00411704	1	0.542544	0.911583
ENSGACG00000006215	NA	TRUE	0.300079	0.947504	1	0.96824	0.472214	0.881414	0.010376	1	0.00519854	0.149544
ENSGACG00000006224	NA	TRUE	1	1	0.692731	0.985199	0.860838	0.926404	0.574593	0.109278	0.0198317	0.0686394
ENSGACG00000006229	NA	TRUE	0.106239	0.0166952	0.524374	0.0652975	0.150739	0.569561	0.248959	0.12879	0.622271	0.320701
ENSGACG00000006236	NA	TRUE	0.0953755	1	0.926135	0.284906	0.0105396	0.0252109	1.68146e-08	0.00243278	1.86589e-07	0.164122
ENSGACG00000006240	NA	TRUE	0.968652	0.553169	0.791138	1	0.461637	0.520185	1	0.0469364	0.0454077	0.647974
ENSGACG00000006242	NA	TRUE	0.938237	0.440831	1	0.607696	1	1	0.0153543	0.281216	1	0.0305409
ENSGACG00000006246	NA	TRUE	0.356589	0.00204288	0.022762	0.00120751	0.00912512	0.127266	0.0187719	0.0124437	0.000405349	0.000136948
ENSGACG00000006250	NA	TRUE	0.0451115	1	0.993733	0.460176	0.00511786	0.161062	0.000859379	0.127045	0.00263832	0.660092
ENSGACG00000006253	NA	TRUE	1	0.962964	0.63957	1	0.546738	1	0.856998	0.807827	0.0308207	1
ENSGACG00000006260	NA	TRUE	0.00770345	1.91371e-10	0.00128543	0.0144016	1.48234e-09	4.60559e-11	7.9437e-12	8.05957e-07	5.28062e-26	5.61347e-19
ENSGACG00000006264	NA	TRUE	1	0.73053	4.01876e-05	0.97503	0.577837	0.307699	0.0670187	0.199515	0.970514	0.708165
ENSGACG00000006267	NA	TRUE	0.755408	0.0116859	0.552248	0.760854	0.305583	0.679396	0.928021	1	0.0113809	0.0014271
ENSGACG00000006275	NA	TRUE	1	0.181684	0.130269	0.0552478	1.29708e-08	5.38213e-05	2.6319e-07	0.00943203	0.0158609	0.00430164
ENSGACG00000006287	NA	TRUE	0.240842	0.0045598	0.201892	0.0869751	0.091352	0.0642674	0.36936	0.00144145	0.0750848	0.135852
ENSGACG00000006290	NA	TRUE	1	1	0.997653	1	0.0297763	0.242166	0.000227462	0.000264982	5.68696e-06	0.0596479
ENSGACG00000006293	NA	TRUE	0.479321	0.0168385	0.713652	0.0855264	0.11846	0.197379	0.13174	0.31759	0.425868	0.0454853
ENSGACG00000006297	NA	TRUE	1	1	0.957666	1	0.458401	1	0.531707	0.858429	0.0478471	1
ENSGACG00000006308	NA	TRUE	0.0142181	1	0.0623646	0.292454	0.0118726	0.284279	0.0604112	1	0.760899	1
ENSGACG00000006309	NA	TRUE	1	0.767524	1	0.0297232	0.117411	0.966838	0.0155008	1	0.91582	0.323235
ENSGACG00000006317	NA	TRUE	1	1	0.519207	1	0.0213189	0.0904268	1	1	1	0.949666
ENSGACG00000006319	NA	TRUE	0.118748	2.78302e-05	0.97226	0.0168105	0.00405481	0.00300713	0.000271758	0.0308002	2.20338e-10	6.77575e-07
ENSGACG00000006327	NA	TRUE	0.555782	0.951096	0.602038	1.8348e-07	1.04887e-13	0.000190571	2.4653e-19	0.00370894	7.16759e-08	3.41723e-07
ENSGACG00000006329	NA	TRUE	6.96973e-05	1	4.08361e-05	0.0869916	0.0198888	1.61237e-05	0.578266	0.0115715	0.0492831	0.0301851
ENSGACG00000006333	NA	TRUE	0.120815	7.10279e-08	0.00619379	0.0157312	1	0.620494	0.102748	0.340408	0.720645	1
ENSGACG00000006337	NA	TRUE	0.564384	0.083869	0.275691	1	0.550504	0.255333	1	1	0.968167	0.0236158
ENSGACG00000006342	NA	TRUE	0.060024	0.000237848	0.0738147	0.115637	0.98614	0.128477	0.846078	0.556338	0.801704	0.881683
ENSGACG00000006346	NA	TRUE	1	1	1	0.000477764	0.020213	0.00176689	0.00518641	0.0146213	0.879235	0.0210202
ENSGACG00000006348	NA	TRUE	0.974043	0.701605	0.151837	0.476055	0.000101588	0.0044185	2.08263e-06	0.27439	0.0254793	4.61217e-05
ENSGACG00000006351	NA	TRUE	0.974161	0.721762	0.980589	0.0541774	0.578388	0.0614004	0.0492182	0.511325	1	0.42259
ENSGACG00000006355	NA	TRUE	0.015124	0.0144917	0.0542512	0.00396675	0.000307414	1.4254e-07	0.00019573	1.36408e-06	0.000368508	0.00806017
ENSGACG00000006358	NA	TRUE	0.00931272	1.01513e-12	0.0763348	1.13705e-17	3.10412e-13	1.91979e-17	0.0103167	2.93058e-27	0.000395557	3.4373e-16
ENSGACG00000006368	NA	TRUE	0.401909	0.673455	0.102846	2.01787e-08	1.76517e-07	0.00135695	0.00259675	5.07155e-06	0.000244827	0.00653082
ENSGACG00000006373	NA	TRUE	1	1	0.565724	1	1	1	0.0305707	1	0.478574	1
ENSGACG00000006374	NA	TRUE	0.970927	7.24504e-07	1	1	1	0.418667	1	0.451282	0.0705737	0.6683
ENSGACG00000006375	NA	TRUE	1	0.43842	0.736388	0.703963	0.000309585	0.755133	1.05811e-06	0.571122	0.388334	0.851831
ENSGACG00000006384	NA	TRUE	0.234324	1.0906e-23	0.686379	0.000137065	7.68145e-11	5.55902e-06	5.22683e-06	7.55183e-09	9.19597e-11	1.58514e-05
ENSGACG00000006387	NA	TRUE	1	1	0.00488453	0.32263	0.000337914	0.958498	0.583055	1	0.69309	0.742863
ENSGACG00000006388	NA	TRUE	1	0.830692	1	0.150744	0.468763	1	0.544199	0.144037	0.0371934	0.00205519
ENSGACG00000006392	NA	TRUE	0.415129	2.36992e-12	0.497435	1	1	1	0.953905	0.798934	0.353552	1
ENSGACG00000006393	NA	TRUE	0.977739	1	0.0990298	0.0565548	0.0974923	0.00583073	0.808058	0.0447548	0.000986792	0.273606
ENSGACG00000006395	NA	TRUE	1	1	0.612809	1	0.702108	0.58324	1	1	0.0204392	0.243451
ENSGACG00000006397	NA	TRUE	0.942307	3.17647e-05	0.0678449	1	1	0.935211	0.305806	0.550889	0.585962	0.128555
ENSGACG00000006399	NA	TRUE	0.0896188	8.21338e-05	0.79495	0.00598477	4.06244e-06	0.000500047	0.000401322	0.000496862	1.19199e-06	1.1946e-07
ENSGACG00000006400	NA	TRUE	0.0152454	1	0.249953	6.35366e-07	0.205891	0.035879	0.0113934	0.0188405	0.00125779	0.000133542
ENSGACG00000006408	NA	TRUE	0.508105	0.000517969	0.563166	0.429495	0.714795	1	0.754082	0.422571	1	0.647974
ENSGACG00000006424	NA	TRUE	0.553376	0.000286579	0.0215772	0.000771802	0.00309419	1.05172e-06	2.51847e-09	7.11331e-05	1.86974e-07	8.09278e-05
ENSGACG00000006426	NA	TRUE	0.00203576	1	0.108165	0.00119876	0.173966	8.6702e-05	0.0200539	0.00367938	0.000969119	9.31708e-05
ENSGACG00000006433	NA	TRUE	0.0122595	0.00116048	0.942199	4.99836e-06	2.50361e-05	5.97351e-06	0.263979	0.0103422	0.000244827	9.8515e-05
ENSGACG00000006436	NA	TRUE	1	NA	NA	0.0322596	NA	0.0214838	NA	0.00498443	0.264611	0.00698722
ENSGACG00000006438	NA	TRUE	0.168803	0.168099	0.0260867	0.0108618	0.153154	0.697764	0.0061692	0.364171	0.00259486	0.0103765
ENSGACG00000006439	NA	TRUE	0.00355977	1	0.454855	1	0.94602	1	0.608074	1	0.920054	0.93643
ENSGACG00000006448	NA	TRUE	0.815453	9.41541e-16	0.464997	0.00354596	0.1406	0.000150506	1.96831e-06	2.2599e-06	0.000411254	0.00509867
ENSGACG00000006450	NA	TRUE	0.914191	0.777314	0.327323	0.0211094	0.222126	0.182848	0.017811	0.249336	0.0114411	0.97934
ENSGACG00000006452	NA	TRUE	1	0.00958224	1	0.436674	0.701726	0.51042	0.1474	0.0661568	0.0967778	0.915329
ENSGACG00000006466	NA	TRUE	0.786944	0.600546	0.101248	1	0.0010694	0.937769	0.0135413	0.355035	0.844854	0.824272
ENSGACG00000006468	NA	TRUE	0.347046	0.00141369	0.976812	0.806314	1	0.817025	0.162602	0.373675	0.561435	0.49487
ENSGACG00000006472	NA	TRUE	0.421265	0.356649	0.0433336	0.0347241	0.190555	0.000345797	0.000113597	9.4746e-07	5.2095e-09	1.75306e-06
ENSGACG00000006475	NA	TRUE	1	0.624693	0.109602	0.272961	0.133812	1	0.0208132	0.772742	0.91582	1
ENSGACG00000006476	NA	TRUE	0.298907	1	0.364269	0.049391	0.627087	0.373699	0.00832831	6.10383e-07	0.00393861	0.00621353
ENSGACG00000006483	NA	TRUE	0.85705	1	0.761875	0.520527	0.0158543	0.91708	0.665462	0.315959	0.321226	0.826964
ENSGACG00000006484	NA	TRUE	0.0100957	0.954631	0.683104	0.966994	0.55459	1	0.753212	1	0.343922	0.581835
ENSGACG00000006488	NA	TRUE	1	1	0.592918	0.600307	0.701567	0.953527	0.463044	1	0.0477976	0.879348
ENSGACG00000006489	NA	TRUE	2.21115e-14	0.0088841	0.693561	0.110973	0.822844	1	0.0720947	0.355159	0.163771	0.912121
ENSGACG00000006492	NA	TRUE	0.979758	0.0183241	0.778838	1	1	0.907449	0.377599	0.726728	0.667449	0.0422599
ENSGACG00000006494	NA	TRUE	0.604518	1	0.637816	0.0746127	0.157843	0.038288	0.0538994	0.0730735	1	0.0191773
ENSGACG00000006495	NA	TRUE	0.777402	NA	0.611536	1	0.676466	0.140737	0.174334	0.0384538	0.799551	0.117174
ENSGACG00000006498	NA	TRUE	0.10373	0.588763	0.708927	0.12347	0.955834	1	1	0.0191228	0.191809	1
ENSGACG00000006501	NA	TRUE	1	1	0.997993	0.347464	0.0209159	0.743967	0.993253	0.631194	0.914664	0.667747
ENSGACG00000006511	NA	TRUE	0.873536	1	0.90414	0.770993	0.880082	0.0456242	0.735715	0.00955905	2.6277e-07	0.121835
ENSGACG00000006518	NA	TRUE	1	0.0649743	0.958743	1	0.371909	0.836769	0.296608	0.0497891	0.824598	0.05203
ENSGACG00000006522	NA	TRUE	2.24671e-05	1	0.514253	0.201855	0.331377	0.0323841	2.3977e-05	0.00380051	0.00211826	3.41791e-05
ENSGACG00000006523	NA	TRUE	0.371543	1	0.149223	1	0.00877067	0.465543	0.000195146	0.786805	0.549678	0.550894
ENSGACG00000006526	NA	TRUE	0.764161	0.77251	0.0390278	0.94816	0.971028	0.801894	1	0.539626	0.719999	0.332921
ENSGACG00000006530	NA	TRUE	1	0.947504	0.980018	0.491775	0.368363	0.929667	1	1	0.030404	1
ENSGACG00000006550	NA	TRUE	0.160701	0.0227263	1	1	1	0.849928	0.459973	0.786388	0.236183	1
ENSGACG00000006560	NA	TRUE	1	0.00180479	0.573861	0.867651	0.856108	0.982709	0.392266	0.972223	0.675454	1
ENSGACG00000006568	NA	TRUE	0.822986	0.739817	0.763911	0.0243828	0.127335	1	0.308466	0.36465	0.974691	0.586443
ENSGACG00000006570	NA	TRUE	0.567461	0.212939	0.958597	0.868145	0.0937365	0.0250339	1.94331e-08	0.00200088	0.000224509	0.00186752
ENSGACG00000006579	NA	TRUE	0.491475	0.181206	0.578875	0.669343	0.170046	0.59294	0.0164442	1	0.0783003	0.825093
ENSGACG00000006582	NA	TRUE	1	0.235754	0.0433336	0.865579	0.0334368	0.706407	0.019835	0.351775	0.794431	0.162953
ENSGACG00000006585	NA	TRUE	1	1	0.850666	1	0.866374	0.914904	0.943701	1	0.0254793	1
ENSGACG00000006591	NA	TRUE	0.0311881	0.410324	1	1	0.716225	0.244191	1	0.924283	1	1
ENSGACG00000006594	NA	TRUE	0.961268	1	0.857624	0.898051	0.358289	0.95745	0.0139234	0.645526	0.13968	0.939998
ENSGACG00000006596	NA	TRUE	0.642524	0.0878266	0.111526	0.56539	0.152171	0.283221	0.0218609	0.0798925	0.379938	0.556439
ENSGACG00000006599	NA	TRUE	0.424638	1	0.411527	0.290997	0.588468	0.16945	0.132633	1	0.00550081	0.856437
ENSGACG00000006606	NA	TRUE	1	0.0984017	1	2.30799e-06	1.4449e-05	0.00326551	0.0289089	0.151934	0.192879	0.0846074
ENSGACG00000006615	NA	TRUE	0.0701135	0.610491	0.101371	0.0230461	0.00303425	1	0.453922	0.0753148	0.00105309	4.03652e-05
ENSGACG00000006616	NA	TRUE	1	0.275535	0.711603	1	0.0223787	0.852954	0.753784	0.954937	0.189997	1
ENSGACG00000006620	NA	TRUE	0.0462776	0.963892	0.362461	0.000676998	0.999913	0.000562718	0.578775	0.00113554	1	0.0106179
ENSGACG00000006625	NA	TRUE	0.961268	0.701605	0.116642	0.0229389	0.901457	1	0.0147458	0.164735	0.167902	0.325407
ENSGACG00000006630	NA	TRUE	0.961268	1	0.946287	1	0.0173264	1	0.00817985	0.890304	0.830796	1
ENSGACG00000006633	NA	TRUE	0.00424818	0.0163807	1	0.00253202	0.00418458	0.00305861	0.019835	1.04031e-05	8.17581e-07	9.40817e-05
ENSGACG00000006634	NA	TRUE	0.104568	0.0168456	0.0484407	0.0266657	0.371365	0.00913716	0.00922133	0.016018	0.556771	0.00215403
ENSGACG00000006658	NA	TRUE	0.0409873	1	0.430415	1	0.0403139	0.00800798	5.88405e-05	0.00979402	0.00601336	0.0246193
ENSGACG00000006661	NA	TRUE	0.844174	0.718079	0.966436	0.212717	4.63671e-06	0.000270734	0.00469416	0.00172885	0.000175014	0.0305336
ENSGACG00000006665	NA	TRUE	0.689912	0.352096	0.116886	0.921949	0.911524	5.91243e-05	0.584636	0.231971	0.669021	1
ENSGACG00000006667	NA	TRUE	0.969027	1	0.0402607	0.878207	0.910083	0.195682	0.846078	0.970381	0.964419	0.6006
ENSGACG00000006671	NA	TRUE	0.89657	1	0.258632	0.977806	0.260748	1	0.0404596	0.878797	0.150713	0.651548
ENSGACG00000006673	NA	TRUE	1.95057e-42	0.17829	0.00210497	0.0110927	0.160298	2.53949e-07	4.688e-05	8.62661e-09	0.214695	1.96809e-06
ENSGACG00000006675	NA	TRUE	1	1	0.0304796	0.966544	0.167931	1	1	0.0396798	0.0768021	0.21332
ENSGACG00000006685	NA	TRUE	0.433703	1	0.297483	0.320511	0.340567	0.0397722	0.306825	0.663507	0.147694	0.0691171
ENSGACG00000006690	NA	TRUE	0.892849	1	1.31497e-05	0.722978	0.875885	0.83074	0.840621	0.228905	0.348893	0.238372
ENSGACG00000006693	NA	TRUE	1	0.905812	1	0.0816818	0.128608	0.137857	0.362294	0.0139338	1	0.983401
ENSGACG00000006694	NA	TRUE	0.752946	1	0.0829305	0.294318	0.0514862	0.01236	0.0242596	0.665934	0.0675873	0.589264
ENSGACG00000006695	NA	TRUE	1	0.916752	0.00499159	0.850871	0.0757009	0.796413	0.0099592	0.0726417	0.00228723	0.355185
ENSGACG00000006697	NA	TRUE	0.083092	1.37058e-06	0.00959495	3.60285e-05	0.000627151	0.017349	0.00493658	0.165876	0.48965	0.407769
ENSGACG00000006698	NA	TRUE	1	0.792093	0.800527	0.0194482	0.0635003	0.0598859	0.000663077	0.629854	0.0504722	0.00908901
ENSGACG00000006699	NA	TRUE	0.981898	1	0.819365	0.0865262	0.97973	0.624927	0.056185	1	0.288516	0.045813
ENSGACG00000006701	NA	TRUE	0.624589	0.0752831	0.722304	0.0464319	0.520039	0.409771	0.237939	0.32385	0.339978	0.00115829
ENSGACG00000006705	NA	TRUE	0.74134	0.00266532	0.437375	0.986291	0.446776	0.00265074	0.766654	0.00251464	0.00441974	0.398967
ENSGACG00000006713	NA	TRUE	0.0768181	1	0.96109	1	0.266107	0.0590542	0.0614451	0.0440983	0.250996	1
ENSGACG00000006714	NA	TRUE	0.770624	0.00651017	0.736388	0.0168259	0.676476	0.797861	0.577246	0.510662	0.428679	0.893269
ENSGACG00000006721	NA	TRUE	0.0122916	1.31705e-09	0.256971	0.285807	0.0104722	2.02711e-05	1.9074e-05	0.0438981	0.0153222	0.000239902
ENSGACG00000006727	NA	TRUE	0.0237542	0.381999	0.0726221	1	0.704252	0.0938513	0.0753994	0.828448	0.35161	1
ENSGACG00000006731	NA	TRUE	1	0.992669	0.822614	1	0.898173	0.586345	0.595219	0.63944	0.000559238	0.31054
ENSGACG00000006737	NA	TRUE	0.98707	0.940194	0.849455	0.327075	0.561399	0.975934	0.473348	0.0404438	0.713577	0.33968
ENSGACG00000006743	NA	TRUE	0.622419	0.988247	0.942199	0.23379	0.998241	0.359827	0.583782	0.677559	1	0.0274906
ENSGACG00000006747	NA	TRUE	0.918433	0.858715	0.945869	1	0.718317	1	0.047918	0.968536	0.755537	0.886109
ENSGACG00000006754	NA	TRUE	1	0.864384	0.866937	0.121282	0.904529	0.00604658	1	0.00500873	0.279214	0.32867
ENSGACG00000006757	NA	TRUE	0.821759	0.0279291	0.552248	0.423207	0.547046	1	0.915877	1	0.563241	1
ENSGACG00000006776	NA	TRUE	0.0496517	1	1	0.153039	0.478208	0.346085	1	0.116034	0.307698	0.0124165
ENSGACG00000006782	NA	TRUE	0.74134	1	0.710723	0.765615	0.672859	0.805912	1	0.760724	0.0380252	1
ENSGACG00000006786	NA	TRUE	0.036133	0.891234	0.019788	0.832648	0.977827	0.802818	0.0551501	1	0.916302	0.533146
ENSGACG00000006801	NA	TRUE	0.632851	0.224856	0.0966953	0.497734	0.0152929	0.76907	0.33467	0.387458	0.239253	1
ENSGACG00000006802	NA	TRUE	0.142242	0.132223	0.0157631	0.0782042	0.00106876	0.161326	0.000118862	0.19351	0.0027242	0.00848112
ENSGACG00000006819	NA	TRUE	0.347046	1	0.824609	3.41105e-06	0.137807	0.0135998	0.209126	0.077038	0.000329245	0.520056
ENSGACG00000006826	NA	TRUE	0.21161	0.0101156	1	1	1	0.842838	0.218126	0.547177	1	0.220042
ENSGACG00000006831	NA	TRUE	0.913405	0.181477	0.561075	0.0986837	0.0181391	0.807413	0.114821	1	0.193511	0.0741502
ENSGACG00000006838	NA	TRUE	0.786494	0.410324	0.406857	0.086927	0.0893813	0.00776149	0.0879952	0.0225229	0.0629839	0.0794322
ENSGACG00000006846	NA	TRUE	1	1	0.898457	0.9132	0.713774	0.76823	0.0369882	1	0.811849	1
ENSGACG00000006848	NA	TRUE	1	1	0.85257	0.649788	0.165766	0.51042	1	0.000625651	1	0.105944
ENSGACG00000006849	NA	TRUE	0.778311	1	1	0.202016	1	0.812069	0.80017	0.0494114	0.181686	0.000176454
ENSGACG00000006850	NA	TRUE	1.5878e-06	1.38996e-05	1.08989e-08	3.21708e-15	7.47465e-38	1.21243e-33	2.04876e-58	3.54826e-36	5.35132e-41	1.38299e-32
ENSGACG00000006852	NA	TRUE	1	1	0.327323	0.00102258	0.23826	0.302798	0.574048	1	7.7042e-06	0.00210458
ENSGACG00000006853	NA	TRUE	0.295366	1	0.711059	1	0.120438	0.364633	0.0588361	0.0208712	0.467855	0.94233
ENSGACG00000006857	NA	TRUE	0.311645	5.48174e-05	0.00778009	1.0953e-07	2.31254e-06	3.01381e-06	6.64614e-06	6.23958e-05	0.000350884	5.30288e-07
ENSGACG00000006863	NA	TRUE	0.939217	1	0.47592	1	0.0632782	1	0.0174679	0.72551	0.936797	0.00756455
ENSGACG00000006874	NA	TRUE	0.00807509	NA	NA	0.0515077	NA	0.00215826	NA	0.0767447	0.00228723	0.0686394
ENSGACG00000006876	NA	TRUE	1	1	0.239923	0.327853	4.47593e-06	1.36419e-17	0.00793738	0.970137	0.00293387	0.366017
ENSGACG00000006889	NA	TRUE	1	1	0.218894	0.909527	3.70852e-05	0.000734244	0.0279109	9.39502e-05	2.0541e-06	0.975879
ENSGACG00000006898	NA	TRUE	0.401909	0.897532	0.796872	0.0257231	0.425853	0.942638	0.00159699	0.19385	0.0946344	0.659782
ENSGACG00000006911	NA	TRUE	0.934184	0.380611	0.567333	0.280449	1	0.738351	1	0.4072	0.0345856	0.991888
ENSGACG00000006919	NA	TRUE	0.232444	1	1	7.74252e-07	0.0175808	8.55178e-08	0.0550675	3.05354e-06	0.0052763	0.00867137
ENSGACG00000006920	NA	TRUE	0.563604	0.0219965	0.476785	0.416235	0.0201118	0.666855	0.456264	0.465609	0.444972	0.0274906
ENSGACG00000006921	NA	TRUE	7.32092e-08	0.0798412	1	0.875906	0.691082	0.496052	1	0.76546	1	1
ENSGACG00000006924	NA	TRUE	1	1	0.63957	0.294318	0.711951	1	0.685527	0.874727	0.0104148	0.699763
ENSGACG00000006934	NA	TRUE	1.58811e-06	0.29451	1.91291e-06	0.4062	0.0153754	0.793172	0.00706526	0.461089	0.000231413	0.0533516
ENSGACG00000006936	NA	TRUE	0.919506	0.698301	0.914643	0.433687	0.394546	0.0428556	0.372275	0.0263703	0.46022	1
ENSGACG00000006938	NA	TRUE	0.887251	1	0.742988	0.802264	0.770672	1	0.00340981	0.772386	0.656718	0.944615
ENSGACG00000006950	NA	TRUE	0.840742	0.83627	1	0.0295733	0.726098	1	0.857033	1	0.263492	0.793876
ENSGACG00000006964	NA	TRUE	0.263837	1	0.0310782	0.0791316	0.0161521	0.968382	0.208001	0.0628264	0.0490746	0.00484392
ENSGACG00000006967	NA	TRUE	0.790359	0.377707	0.0536242	0.50812	0.00412866	0.0270125	0.000592585	0.403699	9.26342e-05	0.00520723
ENSGACG00000006972	NA	TRUE	0.0837464	0.0553016	0.103071	0.981143	0.000362462	0.000528299	0.00752345	0.121453	0.907611	0.136635
ENSGACG00000006981	NA	TRUE	1	1	0.00795756	0.780548	0.979013	0.65451	0.533328	0.000821745	0.871262	0.966618
ENSGACG00000006987	NA	TRUE	0.985131	1	1	1	0.139311	0.262764	0.508784	0.0335633	0.820379	0.28154
ENSGACG00000006988	NA	TRUE	1	0.954145	0.446407	1	1.32914e-14	4.75576e-05	3.21595e-15	0.0136871	4.01213e-08	0.0252577
ENSGACG00000006990	NA	TRUE	0.314421	1	0.0152915	0.402006	0.581123	1	1	0.259974	0.521025	1
ENSGACG00000006991	NA	TRUE	0.752681	1	0.00369513	0.155483	0.0409681	1.75536e-05	1	0.652141	0.23174	0.393725
ENSGACG00000006995	NA	TRUE	0.50494	0.0659833	0.138637	0.519031	0.777905	0.891569	0.203064	0.0212045	0.0299611	0.678422
ENSGACG00000006997	NA	TRUE	0.00522503	1	0.381189	3.94076e-06	1.22987e-05	0.929851	2.98938e-05	0.58119	0.0185666	3.17744e-07
ENSGACG00000007003	NA	TRUE	0.699405	1	0.957666	0.789402	1	1	0.669221	1	0.0221299	0.104182
ENSGACG00000007007	NA	TRUE	0.430048	0.890874	0.40111	0.798879	0.048531	0.863499	0.427809	0.606634	1	0.424009
ENSGACG00000007009	NA	TRUE	1	8.00191e-05	0.877193	0.268484	0.903028	0.986305	0.532616	0.630776	0.0644083	0.588631
ENSGACG00000007013	NA	TRUE	0.788772	0.0185216	0.924049	0.655946	0.60325	0.574973	0.7471	0.110531	0.963277	0.533846
ENSGACG00000007019	NA	TRUE	0.280645	0.766167	0.222261	0.90898	3.25496e-13	0.000502062	0.0062167	0.304092	0.500814	1
ENSGACG00000007026	NA	TRUE	1	1	0.286923	0.926106	0.875885	0.534085	0.0139884	0.566897	0.371956	0.558535
ENSGACG00000007033	NA	TRUE	6.26896e-06	4.94039e-19	6.16305e-08	1.3599e-10	4.16884e-06	1.25774e-09	1.89283e-07	1.08169e-10	5.18297e-06	4.49852e-13
ENSGACG00000007039	NA	TRUE	0.93956	0.0315937	0.459916	0.358886	0.60325	1	1	0.795587	0.887373	1
ENSGACG00000007040	NA	TRUE	1	8.38225e-05	1	1	0.81032	1	0.928248	1	1	1
ENSGACG00000007044	NA	TRUE	1	1	1	0.00248829	0.259845	0.0237774	1	0.221543	0.745665	0.000799275
ENSGACG00000007045	NA	TRUE	1.09498e-05	0.00610105	0.0743314	1	0.0235278	0.247238	0.000257601	0.0896803	0.351003	1
ENSGACG00000007046	NA	TRUE	0.442914	0.398745	0.00540703	4.80801e-06	6.84442e-07	2.45981e-07	2.68494e-06	7.47088e-06	2.03605e-05	1.60434e-06
ENSGACG00000007051	NA	TRUE	0.39559	1.03254e-06	1	1	0.467016	0.943355	0.0468239	1	0.00692369	0.570044
ENSGACG00000007053	NA	TRUE	1	1	0.64021	0.533453	0.384652	0.654569	0.43597	0.77755	0.0103514	0.395388
ENSGACG00000007056	NA	TRUE	0.870947	0.743191	0.00455339	0.0878081	0.0154202	0.302678	0.386573	0.663592	0.195004	0.859286
ENSGACG00000007058	NA	TRUE	1	1	0.22562	1.54275e-12	3.96958e-05	0.000192402	0.000668926	0.000234119	3.99447e-06	1.1516e-06
ENSGACG00000007061	NA	TRUE	0.0576721	1.37058e-06	0.90633	0.721202	0.00617016	0.0338697	0.0408848	0.192374	0.000344305	0.860796
ENSGACG00000007066	NA	TRUE	0.937049	0.666823	0.902396	1	0.0751714	1	0.524114	0.830618	0.514286	0.0305336
ENSGACG00000007067	NA	TRUE	1	0.0430058	0.599375	0.00144293	0.0799359	1.34383e-05	0.00615513	0.000204135	2.40749e-06	0.0389887
ENSGACG00000007077	NA	TRUE	0.846301	1	0.0350957	1	0.114826	0.0326983	0.0785634	0.146015	1	0.687429
ENSGACG00000007079	NA	TRUE	0.235977	0.810334	0.000728145	0.0151727	0.18728	0.0209605	0.0203085	0.0003063	0.0222454	0.0127011
ENSGACG00000007081	NA	TRUE	0.344392	0.0407348	7.0655e-05	0.00510493	0.00200104	5.49671e-05	9.48193e-05	1.04031e-05	4.79902e-05	5.65382e-08
ENSGACG00000007087	NA	TRUE	0.00217365	0.838691	0.469452	0.00826265	0.000142373	0.000582402	0.00253263	0.00473213	9.71275e-07	0.00264683
ENSGACG00000007091	NA	TRUE	1	1	1	0.989397	1	0.513939	0.0261526	0.941482	0.676599	0.868183
ENSGACG00000007098	NA	TRUE	0.0286125	5.56957e-12	0.0110445	0.372691	1	0.070019	1	0.0311837	0.00775905	0.0315094
ENSGACG00000007099	NA	TRUE	1.98757e-06	1	0.752811	0.652052	0.977932	0.563561	0.733668	0.329502	0.381372	0.860932
ENSGACG00000007115	NA	TRUE	1	1	1	1	0.011751	0.42784	1	0.891027	0.893565	0.978669
ENSGACG00000007116	NA	TRUE	0.828377	0.380677	0.663524	0.0361335	0.464705	0.65907	0.0594645	0.753611	0.160406	0.894713
ENSGACG00000007130	NA	TRUE	0.938237	0.0480138	0.372182	4.76323e-09	0.0121223	1.38685e-06	0.0783487	0.00378134	1	0.0620853
ENSGACG00000007133	NA	TRUE	1	NA	1	0.0393762	0.244089	0.821977	0.790364	0.775292	1	1
ENSGACG00000007136	NA	TRUE	1	1	0.000307346	0.799947	0.003495	0.125186	0.00896721	0.0247739	0.301363	0.252351
ENSGACG00000007144	NA	TRUE	1	0.831328	1	0.692387	0.152	0.921584	0.00700516	1	0.825652	0.309195
ENSGACG00000007146	NA	TRUE	0.00264974	3.10459e-07	5.56211e-09	1.91535e-15	0.000155039	1.05288e-05	2.19324e-09	0.000264982	1.40905e-07	1.18142e-07
ENSGACG00000007159	NA	TRUE	0.59945	1	0.427735	0.00864291	0.265603	0.51042	0.986937	1	0.623208	5.08382e-05
ENSGACG00000007160	NA	TRUE	0.926927	0.138248	0.99262	1	3.99601e-06	0.017349	0.0267084	0.00512906	0.000402401	0.0485012
ENSGACG00000007161	NA	TRUE	0.976794	0.65118	0.88426	0.996153	0.0663611	1	0.954469	0.00133473	0.00499739	0.0108293
ENSGACG00000007162	NA	TRUE	0.397241	1	0.818718	0.569223	0.783487	0.871669	0.000117016	1	0.00107429	0.401624
ENSGACG00000007163	NA	TRUE	0.885156	0.469236	0.95676	0.589046	0.207684	0.609465	0.237939	0.57211	0.0114915	0.470576
ENSGACG00000007167	NA	TRUE	1	0.988224	1	0.29705	0.0141177	1	0.776175	1	0.987607	0.900833
ENSGACG00000007168	NA	TRUE	0.961268	2.62376e-19	1	0.647191	0.536099	0.91708	0.997308	0.878797	0.11162	0.824068
ENSGACG00000007169	NA	TRUE	1	0.00853323	0.281933	1.96089e-05	9.81618e-05	0.0272662	0.00497047	0.0055401	3.30211e-05	0.000990593
ENSGACG00000007173	NA	TRUE	1	1	1	0.45895	0.0528258	0.177046	0.0312828	0.203217	0.108917	0.254317
ENSGACG00000007176	NA	TRUE	0.452691	0.00625111	0.000483413	0.131934	0.163937	0.0353355	0.246758	0.115953	0.134337	0.447944
ENSGACG00000007182	NA	TRUE	0.962912	0.378261	0.00447749	0.77837	1	0.906025	0.059326	1	0.39062	1
ENSGACG00000007184	NA	TRUE	0.485856	1	0.296567	1.74735e-07	6.11758e-09	0.00255259	7.87899e-15	6.73605e-06	8.72955e-12	5.91669e-07
ENSGACG00000007189	NA	TRUE	1	1	0.702546	0.436674	0.00827347	1	0.0709143	0.789812	0.690682	0.296181
ENSGACG00000007200	NA	TRUE	0.918433	0.148703	0.976623	0.0133393	0.68237	1	0.859496	0.845624	0.887373	0.921438
ENSGACG00000007203	NA	TRUE	0.015663	0.26983	0.45926	0.437672	0.983312	1	0.900236	0.958991	0.819332	0.095792
ENSGACG00000007206	NA	TRUE	0.388306	0.205347	0.2187	0.00115774	0.385264	0.00163158	1.20484e-06	0.0116879	5.8038e-05	0.0620853
ENSGACG00000007215	NA	TRUE	0.00931272	0.495898	0.00160513	0.00437869	0.0196162	0.0168789	0.133804	0.000252333	0.0266116	0.00305134
ENSGACG00000007217	NA	TRUE	1	0.391239	0.844604	0.356856	0.0648058	0.556671	0.051858	0.602976	0.843866	8.84365e-06
ENSGACG00000007222	NA	TRUE	0.429137	0.529716	0.248444	0.854159	0.600321	0.361229	0.232175	0.720164	0.464175	0.0195277
ENSGACG00000007227	NA	TRUE	0.522506	0.444791	0.0283178	0.877558	0.309395	0.722987	0.623807	1	0.406755	0.177546
ENSGACG00000007237	NA	TRUE	0.000692818	0.0407283	0.00023396	0.0314699	0.00433447	0.0470322	0.158145	0.0290789	0.00238688	0.00288305
ENSGACG00000007238	NA	TRUE	1	0.852253	1	0.906526	0.083541	0.0465898	0.0517442	0.0475906	0.478403	0.581835
ENSGACG00000007240	NA	TRUE	1	0.0225627	0.776774	1	0.874124	1	1	1	0.910147	0.6683
ENSGACG00000007243	NA	TRUE	0.378388	0.0189852	1	1	0.376417	1	0.836771	0.615522	0.946359	1
ENSGACG00000007244	NA	TRUE	0.96733	1	1	0.980251	1	0.552315	0.27568	0.725981	0.287372	0.0221796
ENSGACG00000007249	NA	TRUE	1.38065e-06	2.01137e-06	0.000388873	0.0820791	0.171868	0.942722	0.750883	0.352168	0.782266	0.888466
ENSGACG00000007259	NA	TRUE	0.92117	0.000465691	0.412926	0.443544	0.000211457	0.33253	0.000251305	0.455432	0.0708822	0.216142
ENSGACG00000007261	NA	TRUE	0.00216369	1	0.0247161	0.0149955	0.0146978	0.00257318	9.11953e-06	0.00178979	0.0118407	0.00422593
ENSGACG00000007262	NA	TRUE	0.241782	3.17942e-05	0.0310782	1	0.790928	1	0.44193	1	1	0.41514
ENSGACG00000007264	NA	TRUE	1	0.0356815	0.50856	0.831051	0.719216	1	0.495546	0.88128	0.963277	0.976865
ENSGACG00000007270	NA	TRUE	0.00738317	8.95887e-08	0.43364	0.0138233	0.857791	0.928812	0.591266	0.0737574	0.784184	0.98485
ENSGACG00000007278	NA	TRUE	0.0714557	1	0.00149298	0.784532	0.0498781	0.0700557	0.167272	0.897092	0.0811591	0.999408
ENSGACG00000007286	NA	TRUE	0.0537383	0.975962	0.223245	1	0.440197	4.65038e-05	0.697334	0.5591	0.0108449	1
ENSGACG00000007288	NA	TRUE	0.000569829	5.74348e-28	0.022923	0.0067139	0.588829	0.629607	0.226726	0.610187	0.559216	1
ENSGACG00000007290	NA	TRUE	1	0.503433	0.488417	0.202593	0.0146287	0.0116236	0.000401507	0.368186	0.0975862	1.67387e-06
ENSGACG00000007296	NA	TRUE	0.36788	0.558092	0.559141	0.447771	0.00048007	1	0.0674812	0.601269	0.740979	0.830945
ENSGACG00000007299	NA	TRUE	1	1	0.339562	0.000808275	0.00121374	0.805034	0.459605	0.890215	0.0643635	0.684176
ENSGACG00000007305	NA	TRUE	0.525969	1	0.928759	0.903125	0.601621	1	0.540225	1	0.7793	0.0401359
ENSGACG00000007309	NA	TRUE	1	0.352188	0.870481	0.976284	0.894588	0.663461	0.0330875	0.154962	0.701025	1
ENSGACG00000007310	NA	TRUE	0.208227	0.452391	0.422573	0.000204054	0.000712726	0.04017	0.0106148	0.000149963	0.527105	0.0228617
ENSGACG00000007316	NA	TRUE	0.0196442	0.551811	0.26017	1	0.57966	1	1	0.231588	0.614323	0.681214
ENSGACG00000007322	NA	TRUE	1	0.0302532	0.401575	0.710302	0.0364589	0.609931	0.0662853	1	0.375252	0.725928
ENSGACG00000007323	NA	TRUE	0.946613	0.718079	0.379916	1	0.0557546	8.22105e-09	2.31547e-07	0.0872709	2.40859e-08	0.00664573
ENSGACG00000007325	NA	TRUE	1	0.949791	0.828531	0.588804	0.648125	0.842838	1	1	0.0161951	0.773086
ENSGACG00000007329	NA	TRUE	0.0287661	0.0475792	1	0.464236	1	0.656303	1	1	0.64721	0.547424
ENSGACG00000007330	NA	TRUE	0.978431	0.810111	0.711603	0.186345	1	1	0.468577	0.896735	0.0112185	0.975844
ENSGACG00000007334	NA	TRUE	1	0.356649	1	0.659829	0.709781	0.0346879	0.00697228	0.00785818	0.00391839	0.181856
ENSGACG00000007336	NA	TRUE	0.155499	0.182635	0.751835	0.574306	0.554081	0.018139	0.249175	0.227008	0.222025	0.822439
ENSGACG00000007337	NA	TRUE	0.237756	0.734921	0.401014	0.0671199	0.00270094	2.71197e-06	2.93008e-07	3.04792e-05	0.000344921	0.00191121
ENSGACG00000007343	NA	TRUE	0.0451924	1	0.000149879	0.199259	0.892464	0.88365	0.637971	1	0.895322	0.113045
ENSGACG00000007346	NA	TRUE	0.175765	1	0.021949	0.855495	0.188145	0.92326	0.995285	0.951587	1	0.700883
ENSGACG00000007349	NA	TRUE	1	0.124198	1	1	0.000540001	7.3862e-05	0.463299	0.0794743	0.0851792	0.108275
ENSGACG00000007355	NA	TRUE	0.900494	1	0.736388	1	0.129644	1	0.0441653	0.940369	0.727113	0.972394
ENSGACG00000007359	NA	TRUE	1	NA	NA	1	NA	0.953365	NA	1	0.0444876	1
ENSGACG00000007360	NA	TRUE	0.296715	0.249372	0.860786	0.00121933	0.70999	1	0.000715435	0.00143796	0.00417288	0.215132
ENSGACG00000007368	NA	TRUE	0.240517	0.000667232	0.000518274	1.85195e-14	0.000162849	2.29636e-07	2.59857e-12	0.00179852	2.39135e-10	2.95941e-12
ENSGACG00000007383	NA	TRUE	0.0176859	0.838498	0.00256104	0.0193957	0.704252	0.835223	1	0.624001	0.321948	0.00845741
ENSGACG00000007384	NA	TRUE	1	0.932757	1	0.597289	0.000926837	1	0.000130005	0.0859089	0.00991533	0.00202371
ENSGACG00000007385	NA	TRUE	0.810177	NA	NA	1	NA	0.550555	NA	0.815157	0.0284793	1
ENSGACG00000007386	NA	TRUE	1	0.0144581	0.654352	0.722978	0.427555	1	0.632096	0.552973	0.824598	0.643998
ENSGACG00000007387	NA	TRUE	0.540704	0.846829	1	0.94221	0.358011	1	0.0456498	0.677608	1	0.559925
ENSGACG00000007392	NA	TRUE	1	1	0.942727	0.553373	0.977827	0.256357	0.0553908	0.0122973	0.117309	0.451765
ENSGACG00000007396	NA	TRUE	0.368486	0.0114323	0.404741	0.696297	0.560922	0.879782	0.899064	0.2795	0.283685	0.274697
ENSGACG00000007397	NA	TRUE	1	0.964163	1	0.000652665	0.000402695	0.0721054	0.183303	0.05532	0.558601	8.95794e-05
ENSGACG00000007404	NA	TRUE	1	1	1	0.000113299	4.82237e-06	5.14064e-17	2.03077e-08	2.83629e-13	1.19915e-08	3.57267e-10
ENSGACG00000007411	NA	TRUE	1	0.462748	0.96756	0.970747	0.899615	0.59842	0.463552	0.0139708	0.250919	1
ENSGACG00000007413	NA	TRUE	0.00203576	1.05208e-05	0.147558	1	0.863649	0.553281	0.125323	0.174044	0.226183	0.454458
ENSGACG00000007421	NA	TRUE	0.821759	0.523896	0.0322528	0.339782	0.368835	0.00116506	0.0753941	7.36265e-05	0.649944	0.785016
ENSGACG00000007430	NA	TRUE	1	1	0.867254	0.98807	0.822889	0.289171	0.489631	0.332588	0.0265769	0.0866388
ENSGACG00000007436	NA	TRUE	1	1	0.991676	0.721237	0.979058	1	0.265595	0.795587	0.0327277	0.731499
ENSGACG00000007440	NA	TRUE	0.311252	0.0908925	0.508928	1	0.415041	0.585976	0.636865	0.0417048	0.908361	0.189104
ENSGACG00000007442	NA	TRUE	1	1	1	0.678122	8.46295e-24	1.09197e-15	1.62813e-09	2.38668e-17	4.47465e-15	1.10159e-10
ENSGACG00000007448	NA	TRUE	6.19417e-07	1	0.183517	0.876778	1	1	0.876172	0.950241	0.457133	0.817891
ENSGACG00000007453	NA	TRUE	0.10853	1	0.728089	0.0150919	0.00865636	0.19826	0.000169469	0.0638303	0.000101655	0.0761923
ENSGACG00000007456	NA	TRUE	0.585216	0.501324	0.000967493	0.807694	0.00065815	0.361809	1.25445e-06	0.812134	0.000409974	0.813095
ENSGACG00000007457	NA	TRUE	0.389333	0.0325144	0.331644	0.821044	1	0.623225	0.764217	0.520556	0.402088	0.974251
ENSGACG00000007458	NA	TRUE	0.074936	1	0.980589	0.206716	0.606604	1	0.000255332	0.871346	0.555346	0.934517
ENSGACG00000007460	NA	TRUE	0.195875	1	0.164443	1	0.0472434	0.128384	1.95226e-06	0.386737	0.0562594	0.821492
ENSGACG00000007468	NA	TRUE	0.0768468	1	0.899546	0.081631	0.323249	0.000609061	0.566505	0.973809	0.694356	0.368463
ENSGACG00000007471	NA	TRUE	0.408495	1	0.248569	1	0.316096	0.743838	0.10924	0.894492	0.0443073	0.855072
ENSGACG00000007473	NA	TRUE	0.0777036	0.691309	0.0392593	0.000738353	2.59576e-06	0.00047016	9.4216e-05	0.000429909	4.9512e-05	0.000426028
ENSGACG00000007474	NA	TRUE	0.874652	1	1	0.600307	0.324956	0.427464	0.136408	0.0363461	0.0295509	0.595
ENSGACG00000007476	NA	TRUE	3.98985e-10	4.65947e-93	0.00128958	8.14345e-31	1.01659e-21	6.77151e-48	2.66299e-28	3.04635e-30	4.93524e-31	1.27647e-26
ENSGACG00000007477	NA	TRUE	0.825176	0.381539	0.618533	0.721237	1	0.302891	0.368678	0.943406	0.0452397	1
ENSGACG00000007483	NA	TRUE	0.648513	0.0271853	0.957125	0.305523	0.404101	1	0.462016	0.992486	0.914506	0.570881
ENSGACG00000007493	NA	TRUE	0.448548	1	0.921238	0.274608	0.0650971	0.804535	0.00552543	0.0407929	0.00333053	0.358526
ENSGACG00000007500	NA	TRUE	1	1	0.0224049	0.00157252	0.0553504	0.000562718	0.227794	0.000129012	0.0017926	0.0314157
ENSGACG00000007508	NA	TRUE	1	0.174692	0.873261	0.866565	0.253109	0.341869	0.785356	0.203217	0.0425195	0.343168
ENSGACG00000007515	NA	TRUE	0.74134	1	0.164478	2.0107e-06	1.78179e-06	1.80931e-09	1.24382e-07	3.83599e-06	3.64397e-05	0.00053499
ENSGACG00000007518	NA	TRUE	0.993609	0.881808	0.771569	0.908938	0.00992403	0.743749	0.00438661	0.154962	0.332199	0.507984
ENSGACG00000007521	NA	TRUE	1	1	1	0.485648	0.787726	1	0.879461	0.162006	0.0207932	0.978669
ENSGACG00000007524	NA	TRUE	0.0101064	0.393135	0.139626	0.072115	9.0038e-06	7.51579e-05	0.000499234	0.00153349	1.24681e-07	0.0202585
ENSGACG00000007530	NA	TRUE	0.979858	1.24774e-07	0.968635	0.614664	0.0643757	1	0.598876	0.874948	0.280188	1
ENSGACG00000007532	NA	TRUE	0.409591	0.900743	0.184681	0.223207	1	1	0.017253	0.938107	7.26562e-05	0.571953
ENSGACG00000007537	NA	TRUE	1	4.83476e-07	0.909105	0.495642	0.0284607	0.000337179	2.4701e-05	0.373543	0.00174622	0.184314
ENSGACG00000007540	NA	TRUE	1	0.263608	0.947165	1	0.917597	0.0252109	0.134736	0.00363089	0.00570287	0.256183
ENSGACG00000007545	NA	TRUE	0.0165006	1	8.79349e-26	1.30083e-08	3.28532e-28	8.52652e-13	3.26767e-09	1.25296e-12	0.0680971	1.58257e-05
ENSGACG00000007546	NA	TRUE	0.428998	0.970008	0.798871	0.782097	1	0.201814	0.840101	0.0234784	0.624575	0.701817
ENSGACG00000007549	NA	TRUE	0.60244	0.100176	0.0755686	0.788692	0.578993	0.349196	0.222657	0.794495	0.0354236	0.956666
ENSGACG00000007550	NA	TRUE	1	1	0.96901	0.965571	0.116675	0.0271584	0.383489	0.196075	0.133105	0.975179
ENSGACG00000007551	NA	TRUE	1	0.956505	0.784204	0.224061	0.201559	0.000635558	1	0.01417	0.714746	0.522232
ENSGACG00000007559	NA	TRUE	0.0432413	0.427646	0.91065	0.0467483	0.0116194	0.507068	0.617389	0.492407	0.0443002	0.717904
ENSGACG00000007561	NA	TRUE	1	1	0.612809	0.045525	9.56008e-05	0.0333445	0.0702431	0.384723	0.906757	0.0666573
ENSGACG00000007563	NA	TRUE	5.21297e-07	1	0.882288	0.606037	0.150826	0.522733	0.000556244	1	0.00194171	0.687429
ENSGACG00000007566	NA	TRUE	1	0.311316	1	0.736089	1	1	0.788804	0.755496	0.0177462	0.158004
ENSGACG00000007569	NA	TRUE	1	1	0.782067	0.0534682	0.0128373	0.0206596	0.254632	0.00268964	0.0017979	1.70369e-11
ENSGACG00000007572	NA	TRUE	9.76805e-16	0.305742	4.45691e-15	2.17958e-42	5.97613e-36	2.15944e-39	1.94189e-25	8.23155e-21	1.70487e-24	1.30527e-33
ENSGACG00000007578	NA	TRUE	0.402796	0.589568	0.0379709	0.803315	1	0.918437	0.975658	0.158124	0.876592	0.670363
ENSGACG00000007586	NA	TRUE	0.431354	0.425179	1	0.980496	0.685607	0.222678	0.174987	0.00106705	0.846771	0.533146
ENSGACG00000007615	NA	TRUE	0.254887	0.00137327	0.0636216	0.749245	0.534205	1	0.750457	0.256498	0.776021	0.0660974
ENSGACG00000007620	NA	TRUE	0.968652	2.1436e-05	0.794122	1	0.170281	0.835223	0.0739913	0.71619	0.234237	0.318498
ENSGACG00000007623	NA	TRUE	0.813921	0.0163807	1	0.350316	0.726292	0.201814	0.399782	0.784205	0.71506	0.604683
ENSGACG00000007629	NA	TRUE	0.843493	1	1	0.00109623	0.113231	0.000536417	0.0274776	0.0450113	0.000315619	4.7834e-06
ENSGACG00000007631	NA	TRUE	1	0.940194	0.822081	7.57682e-05	3.95372e-06	8.1106e-13	0.0571472	1.05392e-05	0.0918965	0.00397809
ENSGACG00000007633	NA	TRUE	4.34114e-11	0.0166952	1	0.0286264	3.33217e-05	1	0.563068	0.023286	0.00134241	0.405211
ENSGACG00000007641	NA	TRUE	0.0113977	0.483908	0.0181003	1	0.586109	0.951463	0.425537	0.85512	5.96734e-05	0.529588
ENSGACG00000007645	NA	TRUE	0.0503163	1	0.0767017	0.0245439	0.316605	0.262128	0.0757954	0.190119	0.47944	0.745114
ENSGACG00000007649	NA	TRUE	1	0.0300885	0.753187	0.00543677	1	0.745687	0.681765	0.300484	0.836266	0.605295
ENSGACG00000007650	NA	TRUE	1	1	0.469094	0.684716	0.0270858	0.599277	1	0.958991	0.837915	1
ENSGACG00000007653	NA	TRUE	0.37264	0.907708	0.643931	0.217989	0.0308571	0.0683142	1	0.00105587	0.0609819	0.00912337
ENSGACG00000007659	NA	TRUE	2.69916e-10	0.000125593	0.00165702	1	0.670703	0.791164	0.000162404	0.0187766	0.000391347	0.0286981
ENSGACG00000007663	NA	TRUE	0.0645568	0.00397744	0.189888	0.761128	0.89638	0.561906	0.705332	1	0.699198	0.528438
ENSGACG00000007668	NA	TRUE	1	0.955747	0.898285	0.0199362	0.12099	1.18849e-05	0.0241683	0.00441983	0.398791	0.0128419
ENSGACG00000007669	NA	TRUE	0.597099	1	0.581989	0.103292	0.999536	0.121495	0.0093417	0.737007	0.835998	0.740234
ENSGACG00000007672	NA	TRUE	0.979858	1	0.995495	0.249535	0.00316076	1.5255e-10	0.50555	0.101361	0.362972	0.246869
ENSGACG00000007675	NA	TRUE	1	1	0.389256	0.0283803	0.00307125	0.00661485	0.0350991	0.0453427	0.0257635	0.135191
ENSGACG00000007677	NA	TRUE	1	0.470612	0.329471	0.829182	0.000337914	0.111514	7.96997e-06	0.000159066	0.695365	0.596827
ENSGACG00000007678	NA	TRUE	0.0395975	0.741438	0.747518	0.704867	1	0.54981	0.958843	0.297512	0.444353	0.749583
ENSGACG00000007679	NA	TRUE	0.494354	0.0315853	0.93358	0.225667	0.00116138	0.000182092	0.000578779	5.1325e-05	0.00016089	0.715295
ENSGACG00000007681	NA	TRUE	1	0.000121311	0.00836807	0.369832	0.5339	0.000107913	0.935141	0.0179689	0.63307	0.330112
ENSGACG00000007689	NA	TRUE	0.540067	0.464924	1	5.10655e-06	0.490558	0.187713	1	0.694408	0.587604	0.0757067
ENSGACG00000007691	NA	TRUE	0.018872	1	0.738757	1	1	1	0.255586	0.825574	0.287372	1
ENSGACG00000007692	NA	TRUE	2.08693e-08	0.478875	3.03782e-07	0.187195	0.120814	0.301731	0.275686	0.00666313	0.353914	0.248736
ENSGACG00000007709	NA	TRUE	1	0.0245845	0.802493	0.957188	0.70021	0.405855	1	0.716816	0.959469	0.629812
ENSGACG00000007718	NA	TRUE	0.240611	0.104297	0.302994	0.103619	0.311231	0.709137	0.80922	0.768816	0.111119	0.0447182
ENSGACG00000007719	NA	TRUE	1	0.0104544	0.508341	0.952759	0.607243	0.981407	0.959021	0.76546	1	1
ENSGACG00000007720	NA	TRUE	1	4.038e-10	0.61677	0.704867	0.66801	0.631324	0.709935	0.469843	1	0.89037
ENSGACG00000007723	NA	TRUE	0.000498419	0.289103	0.0778619	0.000131992	0.00278368	0.0364908	0.00094836	0.0326473	0.546816	0.00120344
ENSGACG00000007725	NA	TRUE	1	1	0.718636	0.975148	0.000712726	0.743462	0.168211	0.809397	0.854637	0.978658
ENSGACG00000007728	NA	TRUE	0.474989	0.788594	0.865589	0.62312	0.509364	0.0152231	0.0377559	0.251704	9.46056e-06	1
ENSGACG00000007736	NA	TRUE	1	0.988224	0.992749	0.754811	0.0181637	0.000481939	0.417251	0.00147509	0.325622	0.296987
ENSGACG00000007738	NA	TRUE	1.17136e-08	8.19322e-06	3.60399e-06	2.7759e-12	2.02974e-14	3.45792e-07	0.000783792	2.03433e-11	1.20338e-05	2.83924e-05
ENSGACG00000007739	NA	TRUE	1	0.000385973	1	1	1	1	1	1	1	1
ENSGACG00000007741	NA	TRUE	0.871555	0.391174	0.191478	0.000169419	0.11846	3.94667e-06	0.00715957	6.4181e-08	0.634625	4.80481e-08
ENSGACG00000007746	NA	TRUE	0.922405	1	0.830162	0.756424	1	0.968596	0.0261526	1	0.8174	0.745681
ENSGACG00000007747	NA	TRUE	2.21115e-14	1	9.83111e-11	2.34097e-07	0.69411	0.000240321	0.0429011	4.3584e-05	0.00101489	1.60434e-06
ENSGACG00000007754	NA	TRUE	0.903406	0.203531	0.116508	0.177096	0.245203	0.51694	0.00948075	0.95726	0.668166	0.849475
ENSGACG00000007759	NA	TRUE	0.0968653	0.740035	0.594566	0.454277	0.289364	0.861682	0.0198229	0.431415	0.274225	0.592844
ENSGACG00000007767	NA	TRUE	1	NA	0.324835	0.557784	0.0401887	0.831277	0.666511	0.921936	1	0.738745
ENSGACG00000007770	NA	TRUE	0.970594	0.821616	0.859317	0.764459	0.236617	0.126096	0.00437232	0.74525	0.415337	0.749329
ENSGACG00000007778	NA	TRUE	1	1	0.866937	1	0.0133286	1	0.386945	1	0.145791	1
ENSGACG00000007780	NA	TRUE	1	1	0.793443	1	0.426218	0.975442	0.489219	0.776993	0.0345969	1
ENSGACG00000007781	NA	TRUE	1	0.087379	1	0.713656	0.0724333	1	0.0122656	0.428122	0.150339	0.324534
ENSGACG00000007782	NA	TRUE	1	1	1	1	0.280564	0.261449	0.567542	0.11328	0.780076	0.0410229
ENSGACG00000007787	NA	TRUE	0.96234	0.95607	0.893398	0.365764	0.517862	0.405209	0.00315552	0.327381	0.365146	0.641659
ENSGACG00000007789	NA	TRUE	1	0.994403	1	1	0.00712744	0.00708316	0.0256256	0.0641821	0.0392383	0.0351187
ENSGACG00000007790	NA	TRUE	1	0.0114504	0.26017	0.806571	0.324126	0.152382	0.255536	0.13043	0.0845291	0.237887
ENSGACG00000007795	NA	TRUE	0.112555	0.988224	0.311764	0.894501	0.390897	0.151513	0.032088	0.00384532	0.735366	0.979387
ENSGACG00000007796	NA	TRUE	1	1	0.995495	1	1	1	1	0.0165063	1	1
ENSGACG00000007802	NA	TRUE	0.300079	1	0.859601	0.00557136	0.73436	1	0.124229	1	0.800464	0.768572
ENSGACG00000007811	NA	TRUE	0.00966977	1	1	0.983282	1	1	1	1	0.900754	1
ENSGACG00000007820	NA	TRUE	1	0.160603	0.763719	0.0836584	0.00666225	0.748326	0.0383426	1	0.406446	0.351513
ENSGACG00000007822	NA	TRUE	0.938746	1	0.886089	0.822546	0.0308571	0.852787	0.595637	0.711392	0.907611	0.793374
ENSGACG00000007843	NA	TRUE	0.0597629	0.684164	0.0214461	0.222868	0.563212	0.122411	0.217104	0.604245	1	0.0995227
ENSGACG00000007846	NA	TRUE	0.97103	1	0.000510211	0.872905	0.446977	0.0969923	0.357436	0.514733	0.217504	0.109712
ENSGACG00000007851	NA	TRUE	1	1	1	1	0.260274	0.870872	0.0174023	0.449714	0.0405141	0.830945
ENSGACG00000007854	NA	TRUE	0.336522	1	0.143258	0.698368	0.257569	0.00698683	0.269244	0.0112749	0.0452397	0.0679919
ENSGACG00000007877	NA	TRUE	1	0.326613	0.415849	1	0.999273	0.830233	0.009356	0.240189	0.88004	0.309628
ENSGACG00000007879	NA	TRUE	0.540704	0.488999	0.488417	0.676256	0.0605467	0.472152	0.0410457	0.715517	0.160132	0.370939
ENSGACG00000007887	NA	TRUE	0.371543	2.20061e-05	0.767769	0.45895	0.880472	0.947359	1	0.979577	0.376152	0.571822
ENSGACG00000007893	NA	TRUE	0.192398	0.238093	0.00022817	0.651472	0.823167	0.499714	0.121796	0.381417	0.0690879	1
ENSGACG00000007894	NA	TRUE	1	1	0.838329	0.306316	1	0.0177558	0.000330992	0.451497	0.00668691	0.5989
ENSGACG00000007897	NA	TRUE	6.97993e-09	0.000445483	1.66348e-07	1.30777e-08	9.20449e-05	2.10148e-08	1.00665e-07	5.25023e-09	0.000795	3.17744e-07
ENSGACG00000007905	NA	TRUE	0.492361	0.517538	0.828238	0.0154061	0.673709	0.0609041	0.0392613	0.321098	0.92196	1
ENSGACG00000007919	NA	TRUE	0.375291	0.473551	0.487625	0.0705965	0.0336679	0.231352	0.0662944	0.0782599	0.0258547	0.99827
ENSGACG00000007921	NA	TRUE	1	1	0.594566	1	0.717348	0.108549	0.0720474	0.946423	2.71078e-08	0.00148671
ENSGACG00000007924	NA	TRUE	1	1	0.753187	0.0295112	0.260274	0.416097	0.000739296	0.285593	0.000221849	0.0260346
ENSGACG00000007930	NA	TRUE	1	0.38145	0.804746	1	0.767365	1	0.00813987	0.80194	0.6461	0.704324
ENSGACG00000007931	NA	TRUE	1.02001e-05	0.000182061	0.0135922	0.0620277	0.001755	0.000329792	0.30662	0.0171862	0.201688	0.0286955
ENSGACG00000007933	NA	TRUE	6.25402e-05	1	2.16134e-05	1.72319e-06	0.51498	1	0.0382427	0.0147134	0.577697	0.000913951
ENSGACG00000007938	NA	TRUE	1	1	1	0.628353	0.00241463	0.512588	0.930339	0.910836	0.910477	0.771312
ENSGACG00000007940	NA	TRUE	0.150961	0.000123112	0.231012	0.00308012	0.584454	0.0162942	0.463044	0.551273	0.115138	0.0252234
ENSGACG00000007953	NA	TRUE	0.176568	NA	0.284078	0.697781	0.0213522	1	0.879615	0.678355	0.468692	0.534704
ENSGACG00000007958	NA	TRUE	1.22088e-05	0.000122919	4.75131e-16	2.364e-63	7.47465e-38	3.95223e-35	1.46674e-29	1.2456e-31	6.36768e-39	7.38958e-32
ENSGACG00000007959	NA	TRUE	0.970958	0.937786	0.334193	0.838093	0.691881	0.252114	0.324365	0.761497	0.00188275	0.329525
ENSGACG00000007961	NA	TRUE	0.865124	0.0513433	0.816738	0.988306	8.64218e-13	0.380332	0.000106982	0.329033	0.00519854	2.1122e-07
ENSGACG00000007962	NA	TRUE	0.364064	1	0.713652	0.265391	0.0454769	0.144805	0.0771967	0.10503	0.212032	0.0174861
ENSGACG00000007965	NA	TRUE	1	0.534638	0.815528	1	0.969905	1	0.0218609	0.925563	0.000322053	0.993628
ENSGACG00000007974	NA	TRUE	0.087584	6.64704e-05	1	6.78135e-05	0.582486	0.000756965	0.330325	0.356423	0.0691696	0.0647158
ENSGACG00000007981	NA	TRUE	1	0.0894816	0.460314	0.298343	1	0.0939072	0.00166817	0.114089	0.00472149	0.0509648
ENSGACG00000007983	NA	TRUE	0.936696	5.38971e-05	1	1	1	0.886908	0.119902	0.872628	1	0.876844
ENSGACG00000007985	NA	TRUE	0.20193	0.000142927	0.0222364	0.840125	0.364677	0.947228	0.779461	0.95834	0.237765	0.822439
ENSGACG00000007987	NA	TRUE	0.143892	9.32416e-12	0.149677	2.74525e-12	2.10172e-09	3.35713e-19	6.50643e-15	8.36965e-18	2.48214e-22	1.43276e-19
ENSGACG00000007989	NA	TRUE	0.261103	1.98039e-08	7.19608e-05	2.88269e-08	2.87712e-19	0.0179415	1.51604e-38	6.74445e-10	1.80861e-35	1.5138e-17
ENSGACG00000007992	NA	TRUE	0.466451	1	0.225841	0.0756028	0.109213	0.000498276	0.894964	0.00171466	0.40829	0.698605
ENSGACG00000007994	NA	TRUE	0.880877	1	1	0.781293	0.275015	0.992141	0.847737	0.048542	0.494286	1
ENSGACG00000008001	NA	TRUE	0.753977	1	0.00187447	0.240722	0.320488	1	0.878104	0.0172831	0.569898	0.343082
ENSGACG00000008003	NA	TRUE	1	1	1	1	0.0168593	0.0282078	0.0411889	0.0282479	0.00418984	0.00542678
ENSGACG00000008023	NA	TRUE	1	1	0.763701	0.979942	0.652536	0.315123	0.0415219	0.0085162	0.124671	1
ENSGACG00000008024	NA	TRUE	1	0.534521	0.686203	0.343943	0.000305543	1.45831e-07	7.18517e-05	0.213878	4.73521e-05	8.82372e-05
ENSGACG00000008025	NA	TRUE	1	1	0.300468	1	0.0482599	1	0.930726	0.465543	0.374662	0.930678
ENSGACG00000008030	NA	TRUE	0.526296	1	0.0440854	0.754938	0.463839	0.987812	0.336538	1	0.111264	0.687869
ENSGACG00000008035	NA	TRUE	1	1	0.699231	0.000742723	0.929328	0.167881	0.842397	0.0405719	1	0.546099
ENSGACG00000008037	NA	TRUE	0.145083	0.922434	0.00315306	2.22492e-10	1.48234e-09	3.87437e-06	0.351706	0.080228	0.799798	0.00829599
ENSGACG00000008044	NA	TRUE	0.00849822	0.396297	0.22873	0.135921	0.447101	1	0.572583	0.736969	0.0434831	0.730875
ENSGACG00000008045	NA	TRUE	0.928109	0.378029	0.320916	1	0.943801	0.121039	0.95214	0.0814456	0.234843	0.00205961
ENSGACG00000008052	NA	TRUE	0.457785	0.000257254	0.442759	0.000454114	1.62723e-05	0.407388	0.0509264	0.0477536	0.0221289	0.00787451
ENSGACG00000008054	NA	TRUE	0.465962	0.964984	0.753187	8.02279e-05	0.0550156	0.251426	0.0216479	0.00714901	0.00631606	0.000572192
ENSGACG00000008060	NA	TRUE	0.656848	0.297848	0.102735	2.22055e-09	8.60609e-05	3.46076e-08	9.151e-05	0.000392347	6.10115e-08	0.0174861
ENSGACG00000008066	NA	TRUE	0.679706	1	0.904743	0.477203	0.0968423	0.390162	4.90212e-05	0.229671	0.00151101	0.00540866
ENSGACG00000008067	NA	TRUE	1	0.0144917	0.125531	0.0551554	0.00814214	0.51042	0.0692765	0.652559	0.154511	0.0127501
ENSGACG00000008068	NA	TRUE	0.652958	0.0243645	1	0.617685	0.788701	0.978655	0.110438	0.447126	0.1504	1
ENSGACG00000008071	NA	TRUE	0.695444	0.926979	0.514618	0.226127	0.424568	1	0.0283976	0.761605	0.96274	0.839573
ENSGACG00000008076	NA	TRUE	1	1	0.753104	0.667831	1.45188e-05	0.968596	0.4812	1	0.0117195	1
ENSGACG00000008090	NA	TRUE	0.552472	0.00278768	0.342218	0.0210464	1	0.187576	1	0.693368	0.120295	0.623093
ENSGACG00000008092	NA	TRUE	0.959312	1	0.913257	0.96103	1	1	0.719179	0.654563	0.0293876	0.723408
ENSGACG00000008098	NA	TRUE	1	0.00600591	0.819976	1	1	0.978655	0.00550744	0.226201	0.191227	0.89037
ENSGACG00000008100	NA	TRUE	2.05071e-05	1	6.22797e-07	1.84957e-06	0.0485167	0.958486	0.0693966	0.00206954	0.0426839	0.131372
ENSGACG00000008104	NA	TRUE	1	0.768015	0.00285059	5.26665e-16	0.272969	3.69298e-08	0.428406	0.858388	0.303819	1
ENSGACG00000008108	NA	TRUE	0.961858	0.0395932	0.938543	1	0.692762	0.980139	0.254211	0.597478	0.540136	1
ENSGACG00000008110	NA	TRUE	0.42361	1	0.0443284	0.939392	0.973967	1	0.0212226	0.887137	0.0591659	0.200151
ENSGACG00000008112	NA	TRUE	0.63713	0.0435866	0.360129	0.129433	0.0051512	0.0121434	0.877678	0.0427729	0.0108449	0.000853592
ENSGACG00000008115	NA	TRUE	0.293401	8.49051e-06	4.58802e-07	8.49383e-17	0.188341	0.575795	1	0.359941	0.120294	0.906919
ENSGACG00000008123	NA	TRUE	1	0.000910208	0.0141096	0.97582	0.0223787	0.955429	0.389607	0.931158	0.0563259	0.880462
ENSGACG00000008124	NA	TRUE	1	0.0128287	0.000107981	0.99387	0.177414	0.904781	0.000727829	0.982863	0.000175797	0.422835
ENSGACG00000008135	NA	TRUE	0.825176	1	0.89562	0.114198	0.599328	0.117604	0.0963507	0.463744	0.00199711	0.00975108
ENSGACG00000008140	NA	TRUE	0.0697012	0.226098	0.0088175	0.0695563	0.0430942	0.25023	0.103631	0.0181643	0.0394493	0.746605
ENSGACG00000008143	NA	TRUE	0.979328	0.90461	0.696128	0.678173	0.996672	0.0123404	0.957696	0.138179	0.353417	0.24031
ENSGACG00000008145	NA	TRUE	0.72846	1	0.0520363	0.00445055	0.00619822	9.36436e-05	0.232552	0.00297957	2.60707e-07	0.017188
ENSGACG00000008146	NA	TRUE	1	4.92182e-06	0.480296	1	1	0.563449	1	0.861266	1	0.743709
ENSGACG00000008153	NA	TRUE	0.0496588	0.521163	0.0260867	0.302105	0.416391	0.819962	1	0.857551	1	0.499991
ENSGACG00000008154	NA	TRUE	0.653299	0.984854	0.673977	0.52904	0.26912	1	0.40409	0.373875	0.0486217	0.653977
ENSGACG00000008157	NA	TRUE	1	0.00172413	1	1	0.881843	0.314827	0.869973	1	0.859867	0.70271
ENSGACG00000008158	NA	TRUE	1	1	1	0.981143	0.351048	0.573237	0.0240298	0.923087	0.828655	1
ENSGACG00000008159	NA	TRUE	0.175745	0.987234	0.097521	1	0.0226749	1	0.468779	1	0.862289	0.561189
ENSGACG00000008162	NA	TRUE	1	1	0.42811	0.848043	0.267904	0.000266783	0.000149899	0.0070189	5.1275e-08	3.75823e-06
ENSGACG00000008165	NA	TRUE	0.989054	0.764005	0.182175	0.445346	0.0318437	1	0.601505	0.944286	0.0860991	0.280628
ENSGACG00000008168	NA	TRUE	1	1.73106e-107	4.01191e-10	1	0.0998409	0.00753653	0.618831	0.00774368	0.132646	0.218059
ENSGACG00000008175	NA	TRUE	0.104014	0.328926	0.221002	0.781291	0.0180152	0.55267	0.913906	0.958991	1	0.315732
ENSGACG00000008176	NA	TRUE	0.568276	0.0238549	1	0.0515184	1	0.393575	0.383786	0.114089	0.233787	0.856558
ENSGACG00000008177	NA	TRUE	0.011794	1	0.220549	0.845512	0.0178047	1	0.348992	0.404206	0.0856008	0.00671088
ENSGACG00000008179	NA	TRUE	1	1	0.942727	0.321628	0.0293717	0.110375	0.973444	0.00700746	0.762963	0.0185374
ENSGACG00000008181	NA	TRUE	0.113206	0.878492	0.808938	0.0493177	0.146226	0.356631	0.103894	0.0216063	0.402088	0.0222097
ENSGACG00000008182	NA	TRUE	0.642506	1	0.987324	0.0539041	0.982954	0.776372	0.0438114	0.325333	0.281094	0.590034
ENSGACG00000008183	NA	TRUE	0.990623	0.169506	0.91859	0.625848	0.0217543	0.365485	0.000624205	1	0.000915064	0.131372
ENSGACG00000008194	NA	TRUE	0.99154	1	0.982561	0.877169	0.709781	0.0972898	0.041014	0.826454	0.104416	0.00734676
ENSGACG00000008195	NA	TRUE	0.0762924	0.781689	1	0.000398337	0.825234	0.986305	0.617375	0.894492	1	0.470576
ENSGACG00000008202	NA	TRUE	1	1	0.976623	0.872369	0.0121258	0.894223	0.063526	0.978455	0.135719	0.806916
ENSGACG00000008205	NA	TRUE	0.130127	0.00693541	0.123994	0.0703515	0.00904202	0.125186	0.0388015	0.247296	0.0007624	0.439512
ENSGACG00000008207	NA	TRUE	0.711846	1.70955e-05	1	0.770555	1	0.433532	0.71137	0.905356	1	1
ENSGACG00000008208	NA	TRUE	0.000513428	1	0.0475417	0.433089	0.0515199	0.0230059	1.89283e-07	0.152196	0.0569035	1.36365e-06
ENSGACG00000008209	NA	TRUE	9.99867e-06	1.59762e-05	0.489913	1	1	0.0364908	0.123095	0.51328	0.836794	0.844779
ENSGACG00000008210	NA	TRUE	0.00123449	1	0.163968	0.807575	0.945627	0.112601	0.323203	0.59229	0.624382	0.971112
ENSGACG00000008215	NA	TRUE	1	1	0.00401971	0.600307	0.877517	0.963151	0.801576	1	0.130669	1
ENSGACG00000008217	NA	TRUE	0.12465	0.000904704	0.0065451	0.0810664	0.00224173	0.258009	0.0607685	0.78615	0.0253981	0.172795
ENSGACG00000008221	NA	TRUE	0.414958	0.701008	0.124505	0.844161	0.210892	1	0.162495	0.470582	0.00112878	0.266504
ENSGACG00000008230	NA	TRUE	0.973688	0.707169	0.00588712	1	0.989043	0.568528	0.358341	0.853723	0.335243	0.736059
ENSGACG00000008237	NA	TRUE	0.455015	0.827073	0.0474776	0.880554	0.410139	0.146431	0.927474	0.2795	0.451367	0.798483
ENSGACG00000008240	NA	TRUE	1	0.244861	1	0.756696	0.00360336	0.666806	0.0305218	0.707161	0.027941	0.724987
ENSGACG00000008244	NA	TRUE	0.99823	1	0.874271	1	0.836758	0.350846	0.0411889	0.737007	0.721796	1
ENSGACG00000008251	NA	TRUE	1	0.000201678	0.504744	0.721696	0.0809511	0.106894	0.0540469	0.103906	0.776748	0.678287
ENSGACG00000008259	NA	TRUE	0.00355977	0.722226	0.854917	1.57755e-05	0.0137127	0.0234638	0.4812	0.252595	0.958882	0.387791
ENSGACG00000008262	NA	TRUE	0.243775	0.872685	0.00116043	0.086715	0.217827	1	0.589694	1	0.680191	0.257468
ENSGACG00000008265	NA	TRUE	0.0460057	7.92664e-06	0.158562	1.19051e-05	0.00712744	0.000296761	0.0145534	0.00431737	0.0193362	0.00441196
ENSGACG00000008268	NA	TRUE	0.0352214	0.0051835	0.199676	0.109178	0.191428	0.387061	0.108096	0.0209459	0.582176	0.00405121
ENSGACG00000008274	NA	TRUE	1	1	1	0.117652	0.978222	0.0463472	1	0.0859608	1	0.789016
ENSGACG00000008279	NA	TRUE	1	1	0.902625	0.656603	0.521883	1	0.837503	0.0146471	0.220476	0.843635
ENSGACG00000008284	NA	TRUE	0.00165026	1	6.61176e-06	0.00119876	0.579757	0.436623	0.432845	0.614052	0.586152	0.567196
ENSGACG00000008290	NA	TRUE	0.343384	2.76556e-05	0.735195	1	0.969374	0.440752	0.00314302	0.533571	1	1
ENSGACG00000008292	NA	TRUE	1	1	1	0.249535	0.023973	1	1	0.858429	0.593813	0.0933036
ENSGACG00000008293	NA	TRUE	0.851593	0.0511303	0.860747	1	0.148578	0.335643	0.755701	1	0.290562	0.0123297
ENSGACG00000008295	NA	TRUE	0.928109	1	1	1.23647e-07	0.011993	6.72937e-08	0.210831	0.10103	1	0.000494268
ENSGACG00000008306	NA	TRUE	1	1.51024e-09	0.778778	0.235817	1	0.302176	0.00104178	0.740508	0.0372518	0.00818297
ENSGACG00000008311	NA	TRUE	0.264113	1	0.295815	0.957188	0.817001	0.75263	0.0164005	0.12794	1	0.047518
ENSGACG00000008321	NA	TRUE	0.4078	1	4.01888e-08	1.07659e-12	2.24447e-07	1.47251e-07	5.07965e-11	1.29555e-10	8.97629e-13	5.96049e-11
ENSGACG00000008327	NA	TRUE	0.258868	0.041079	0.2187	0.0368412	0.750087	0.269693	0.357013	1	0.989919	0.780883
ENSGACG00000008329	NA	TRUE	1	1	1	0.834498	0.0204608	0.479391	0.384218	0.24219	0.570128	1
ENSGACG00000008332	NA	TRUE	1	0.00122457	0.867708	0.870205	0.748009	1	1	1	0.734276	0.977448
ENSGACG00000008334	NA	TRUE	1	0.0208882	0.143451	0.703114	0.81269	0.354459	0.291398	0.282719	0.911463	1
ENSGACG00000008341	NA	TRUE	0.0197054	1	5.20747e-06	0.499474	1	0.195296	0.875359	0.0177348	0.92462	0.734819
ENSGACG00000008351	NA	TRUE	0.859099	1	0.202154	1	0.00121651	0.89578	4.53892e-05	1	0.0483284	1
ENSGACG00000008352	NA	TRUE	0.540458	0.782851	0.962769	2.55433e-06	3.12948e-07	8.85468e-08	5.90701e-13	2.09269e-06	6.41688e-21	1.39667e-17
ENSGACG00000008361	NA	TRUE	0.000290367	0.0145851	0.00134212	0.0530532	0.301111	0.102233	0.587001	0.00901218	0.00858152	0.00536752
ENSGACG00000008365	NA	TRUE	1	0.737936	1	0.36091	0.950386	1	0.0416639	1	1	0.880518
ENSGACG00000008371	NA	TRUE	0.441936	0.361924	0.0387103	0.000425754	1.32656e-05	0.000293357	0.0039527	4.70316e-08	0.000569842	4.62963e-06
ENSGACG00000008372	NA	TRUE	1	0.117784	0.395786	1	0.207901	0.575132	0.904253	0.655637	0.0397142	1
ENSGACG00000008376	NA	TRUE	0.46065	1	7.60996e-05	1	0.114826	1	0.884618	0.0373628	0.282322	0.890089
ENSGACG00000008377	NA	TRUE	0.988012	NA	0.691027	0.0815166	0.035151	0.830922	0.08254	0.915095	0.425868	1
ENSGACG00000008378	NA	TRUE	1	0.741438	1	0.189502	0.0277381	0.151679	0.319457	0.0859608	0.949323	0.791313
ENSGACG00000008388	NA	TRUE	0.575141	0.51412	1	0.148565	0.87598	2.55191e-06	0.0839384	0.440765	0.0467302	0.0322441
ENSGACG00000008390	NA	TRUE	0.321936	0.858715	0.524461	0.0895951	0.848918	0.0474666	1.70394e-05	0.882613	0.00191324	0.505577
ENSGACG00000008393	NA	TRUE	0.455015	0.0331642	0.47592	0.847686	0.0377162	0.161326	0.17748	0.21478	0.695365	0.969559
ENSGACG00000008394	NA	TRUE	0.961268	1	0.91065	0.0067139	0.107702	0.000137895	1.9074e-05	0.148856	0.0430135	0.00491068
ENSGACG00000008402	NA	TRUE	0.628962	0.321738	0.96901	0.136532	0.0080433	0.429263	0.00322529	0.872205	0.704525	0.700883
ENSGACG00000008407	NA	TRUE	0.980314	0.852253	0.344436	0.0134294	1.01133e-09	0.00807504	2.19324e-09	0.122828	6.68679e-10	0.284128
ENSGACG00000008415	NA	TRUE	0.321186	7.58416e-07	1.1964e-25	0.872369	0.892658	0.183833	1	0.253556	0.959312	0.532767
ENSGACG00000008420	NA	TRUE	0.45338	1	0.385917	0.03416	0.153918	0.000783187	0.75986	0.0209459	0.175068	0.0867722
ENSGACG00000008422	NA	TRUE	0.084886	1	1	0.551956	0.301457	0.639492	0.365139	0.502485	0.0037456	0.603373
ENSGACG00000008429	NA	TRUE	0.0504048	4.7239e-06	7.05665e-09	4.55398e-08	0.132814	7.63149e-05	0.106114	0.0504359	0.0597807	0.0106508
ENSGACG00000008435	NA	TRUE	0.580824	0.217034	0.396319	0.61713	0.0258806	0.624813	0.0521454	0.547085	0.214695	0.45709
ENSGACG00000008436	NA	TRUE	0.520858	1	0.0401558	0.113247	0.285391	0.637017	0.712034	1	0.14165	1
ENSGACG00000008437	NA	TRUE	0.847357	1	0.748329	0.733698	0.0331626	0.842838	1	0.610166	1	0.777735
ENSGACG00000008438	NA	TRUE	0.838006	1	0.209845	0.932053	1	0.245281	0.589234	0.497811	0.0354946	0.561189
ENSGACG00000008439	NA	TRUE	0.802161	0.00817318	0.0941337	1	0.114826	1	1	0.971265	0.0149115	0.994575
ENSGACG00000008445	NA	TRUE	0.95226	1	0.693561	0.0600926	0.0355051	0.449922	0.0113263	0.0143485	0.356194	0.0104727
ENSGACG00000008447	NA	TRUE	0.796853	1	0.518297	0.335814	0.0075205	0.174359	0.693879	0.158978	0.212145	0.0621309
ENSGACG00000008448	NA	TRUE	0.0517732	2.37022e-07	0.103829	0.0435868	0.0398219	0.0018448	3.38301e-10	0.000583352	8.58464e-16	2.04781e-05
ENSGACG00000008450	NA	TRUE	0.213443	1	0.943156	0.843269	0.0134479	0.170507	0.760829	0.994343	0.0188525	0.00879609
ENSGACG00000008455	NA	TRUE	1	0.41249	0.00109343	0.335826	1	0.0431151	1	0.00596822	0.986146	0.277499
ENSGACG00000008456	NA	TRUE	1.02922e-12	0.000922248	2.52256e-12	8.47358e-09	5.01943e-12	0.00523544	2.87933e-06	3.57961e-06	2.16219e-15	8.14082e-12
ENSGACG00000008466	NA	TRUE	0.973688	1	0.454855	1	0.48447	1	0.0276132	1	0.00996578	0.997706
ENSGACG00000008468	NA	TRUE	1.60781e-09	0.215678	1.926e-05	0.635573	0.0277345	1	0.186736	0.709813	0.960333	1
ENSGACG00000008473	NA	TRUE	1	9.86308e-07	0.896384	0.042298	0.0414605	0.277215	0.127124	0.0192667	1.03329e-05	0.239787
ENSGACG00000008474	NA	TRUE	NA	NA	NA	0.034224	NA	1	NA	NA	1	0.824272
ENSGACG00000008477	NA	TRUE	0.697224	0.00232029	0.0397006	0.0115943	0.600144	0.839283	0.638556	0.697668	0.181159	0.00941049
ENSGACG00000008482	NA	TRUE	0.0443414	0.13434	1.2466e-15	7.59384e-08	7.19549e-06	0.00383471	0.0437966	0.00706355	0.0307286	1.06672e-06
ENSGACG00000008485	NA	TRUE	0.667644	1	0.0508197	0.348951	0.0514572	0.931816	0.0278576	0.34999	0.419087	0.0628539
ENSGACG00000008487	NA	TRUE	0.357652	0.138248	1	0.935999	0.49487	0.836534	0.300374	0.0273688	0.788558	1
ENSGACG00000008492	NA	TRUE	0.802155	4.37614e-06	0.753682	1	1	0.00250409	0.900236	0.837508	0.170121	1
ENSGACG00000008510	NA	TRUE	0.00529612	0.741438	1.61318e-10	1.76747e-07	0.66136	6.53308e-05	1.60104e-09	7.16865e-19	5.4806e-09	1
ENSGACG00000008513	NA	TRUE	0.716994	0.0111846	0.973628	1	0.627118	0.367883	1	0.644917	0.669041	0.980121
ENSGACG00000008514	NA	TRUE	1	0.958598	1.25841e-06	2.55433e-06	2.43869e-13	5.00028e-08	5.13824e-18	4.47779e-15	2.94594e-15	1.45826e-34
ENSGACG00000008521	NA	TRUE	2.40418e-07	3.50679e-05	5.16213e-05	0.102474	2.0852e-08	5.42607e-07	2.65921e-06	0.000145348	1.24703e-10	0.0203003
ENSGACG00000008527	NA	TRUE	1	4.42419e-09	0.498114	1.68455e-05	0.169386	0.00492065	0.740175	0.757509	0.00118823	0.000277666
ENSGACG00000008530	NA	TRUE	1	1	0.894006	0.912299	1	0.0016549	0.314798	0.920377	0.202752	1
ENSGACG00000008536	NA	TRUE	0.63713	5.3736e-07	0.859588	0.460925	0.853919	0.618996	1	0.889783	1	0.731029
ENSGACG00000008544	NA	TRUE	0.0179425	0.437842	0.959692	0.197653	0.00295117	0.336126	1	1	0.841619	0.950631
ENSGACG00000008546	NA	TRUE	1	1	1	0.529352	0.782607	0.528691	0.00289357	0.587462	0.20867	0.0343912
ENSGACG00000008553	NA	TRUE	3.70999e-09	6.46832e-09	0.0107545	1	0.570476	0.499893	0.462786	0.0483677	0.016604	0.0195083
ENSGACG00000008555	NA	TRUE	1	0.881808	0.442733	1	0.648998	1	1	1	0.0494531	0.807163
ENSGACG00000008564	NA	TRUE	1	0.034088	0.903112	0.249535	0.0213072	0.208503	0.146641	0.131742	0.0954866	0.458082
ENSGACG00000008566	NA	TRUE	1	1	0.268366	0.990001	0.869329	1	0.827806	1	0.0186916	0.841959
ENSGACG00000008567	NA	TRUE	0.0732276	1	0.178125	0.499474	0.656399	0.167898	0.347318	0.91404	0.016296	0.481852
ENSGACG00000008575	NA	TRUE	1	0.359845	0.572322	0.726122	0.257964	4.80024e-06	0.00246898	0.0129753	0.256819	0.475619
ENSGACG00000008579	NA	TRUE	0.934184	1	0.914643	0.959848	0.897865	0.805912	0.969848	0.747707	0.00874553	1
ENSGACG00000008584	NA	TRUE	0.000633408	0.908077	0.409401	0.279769	0.977827	0.734008	1	1	1	0.888846
ENSGACG00000008593	NA	TRUE	0.955806	0.947504	0.794122	0.0836584	0.181584	0.553973	0.872931	0.582376	0.00324596	0.595339
ENSGACG00000008595	NA	TRUE	1	0.0402522	0.992574	0.638359	0.26961	0.882827	1	1	0.824118	0.763058
ENSGACG00000008596	NA	TRUE	0.141145	NA	NA	0.00864064	NA	0.683688	NA	0.893912	0.560376	0.993239
ENSGACG00000008600	NA	TRUE	0.656848	1	0.0175045	1	0.0370562	0.0158156	1	0.789725	0.473144	0.707648
ENSGACG00000008603	NA	TRUE	0.0125836	0.000708697	0.00496456	0.402006	0.0196162	0.251429	0.0036154	0.56135	0.114391	0.256888
ENSGACG00000008605	NA	TRUE	0.194089	0.800277	0.307431	0.0481536	0.588829	0.964464	0.79209	0.969216	1	0.351513
ENSGACG00000008614	NA	TRUE	0.261214	3.87409e-07	0.145757	0.954302	5.86996e-05	0.811086	0.949349	0.957097	0.309921	0.813114
ENSGACG00000008620	NA	TRUE	0.928109	0.983113	0.518469	0.258797	0.0489553	0.200325	0.187613	0.608379	0.473144	0.655674
ENSGACG00000008621	NA	TRUE	0.00976283	1	0.58173	1	0.45281	1	0.788804	0.228313	0.346251	0.0529642
ENSGACG00000008622	NA	TRUE	0.898595	0.0585267	0.633621	0.0620277	0.207028	0.0679622	0.00754909	0.657994	0.574524	0.732668
ENSGACG00000008624	NA	TRUE	0.520902	1	0.887575	0.000706127	0.964655	0.164127	0.694192	1	1	0.259391
ENSGACG00000008627	NA	TRUE	0.126445	0.134116	0.000250979	0.426692	0.307687	0.214732	0.000118361	0.0378183	0.0354236	0.064115
ENSGACG00000008628	NA	TRUE	1	0.919018	1.39916e-15	0.874211	1	0.182934	0.199597	6.22218e-06	9.88738e-08	0.57043
ENSGACG00000008630	NA	TRUE	0.154158	0.733287	0.767535	0.16349	0.0147063	0.994212	0.299583	0.962207	0.632874	0.713225
ENSGACG00000008634	NA	TRUE	1	1	0.869902	0.428657	0.0542487	0.539613	0.0495535	0.170096	0.354487	0.773432
ENSGACG00000008637	NA	TRUE	0.0261556	0.104584	0.000116081	0.700661	0.203908	0.0416189	0.000434273	0.00186973	0.00852761	0.00277625
ENSGACG00000008641	NA	TRUE	1	0.000199954	0.290982	0.0776156	0.637544	0.879996	0.812638	1	0.90459	1
ENSGACG00000008643	NA	TRUE	1	1	0.241641	0.879449	0.00457616	1.4722e-06	1.46754e-07	0.0896803	3.55474e-06	5.73574e-05
ENSGACG00000008644	NA	TRUE	1	0.034061	0.931174	0.91026	0.969919	0.929282	0.0406616	0.955571	1	0.974361
ENSGACG00000008645	NA	TRUE	0.465743	1	0.678996	1	0.535056	0.219427	0.0283976	0.0787149	0.512686	0.126434
ENSGACG00000008663	NA	TRUE	1	0.000431156	0.0473426	0.848005	0.42688	0.0277779	0.627164	0.491637	0.474277	0.0502471
ENSGACG00000008665	NA	TRUE	0.987817	0.000337445	0.216466	0.0721396	0.514094	0.0164161	0.00173797	0.181714	0.492131	0.00861096
ENSGACG00000008669	NA	TRUE	1	0.00178244	0.097521	0.934042	1	0.743462	0.601506	0.630751	0.746008	0.380332
ENSGACG00000008671	NA	TRUE	0.402796	0.728952	0.761875	0.839167	0.767969	0.115319	0.0262195	0.0773242	0.292269	1
ENSGACG00000008673	NA	TRUE	0.990243	2.58815e-12	0.642153	0.322728	0.000204538	0.0303862	3.0108e-05	0.015373	0.0134726	0.00920854
ENSGACG00000008685	NA	TRUE	1.50261e-05	0.00111037	0.00175648	5.04213e-07	2.28257e-11	0.00564054	5.49222e-06	0.0154686	3.00115e-08	3.81609e-10
ENSGACG00000008688	NA	TRUE	0.327603	NA	0.189086	1	0.0813339	0.270918	0.556245	0.454678	0.00189046	0.821806
ENSGACG00000008696	NA	TRUE	1	0.847952	1	0.422189	0.0139752	0.427753	0.316017	0.6506	0.432087	0.423721
ENSGACG00000008705	NA	TRUE	0.68761	0.00808925	0.583999	1	1	0.319936	0.457695	0.0656882	0.000337061	0.129784
ENSGACG00000008709	NA	TRUE	0.858804	0.000919167	0.496894	0.489948	0.696207	0.845992	0.18599	0.115435	0.705545	0.809297
ENSGACG00000008725	NA	TRUE	0.00566025	1	0.00476436	0.880827	0.275015	1	0.999676	0.883174	0.900562	0.302417
ENSGACG00000008729	NA	TRUE	0.523846	0.634124	0.00911457	0.996153	1	0.973383	0.250198	1	0.400109	0.792138
ENSGACG00000008732	NA	TRUE	0.745494	5.63762e-05	0.119917	1	0.366771	0.51042	0.531014	0.792723	0.088088	0.516704
ENSGACG00000008736	NA	TRUE	0.109109	0.00910863	0.0536242	0.0122515	0.00681339	0.0002736	0.0163408	0.0160267	0.00438092	0.0016155
ENSGACG00000008745	NA	TRUE	1	1	0.00809497	0.952682	0.185801	0.125186	0.827467	0.88128	0.496878	0.413802
ENSGACG00000008750	NA	TRUE	0.0101114	9.70374e-05	0.244445	0.0992893	0.0161176	0.0748895	0.234721	0.449353	0.172358	0.682364
ENSGACG00000008755	NA	TRUE	1	1	0.473268	0.909464	0.564372	0.65012	0.0432237	0.121352	0.0140963	0.158405
ENSGACG00000008759	NA	TRUE	0.563604	1	0.0474781	0.553748	0.0199553	0.256035	0.349334	0.317884	0.547151	0.579861
ENSGACG00000008768	NA	TRUE	0.0237676	1	4.46768e-08	0.728687	0.390961	0.400742	0.814108	0.740167	0.299156	0.851497
ENSGACG00000008771	NA	TRUE	0.789974	0.852253	0.00155689	0.935925	0.161542	0.86032	0.0388951	0.0230939	0.0344523	0.957393
ENSGACG00000008773	NA	TRUE	0.777402	0.727334	0.277321	1	0.683571	1	0.113253	1	0.000175797	1
ENSGACG00000008777	NA	TRUE	0.757355	0.29703	0.171342	0.00380291	0.797239	0.316423	0.314297	0.314642	0.189997	1
ENSGACG00000008779	NA	TRUE	0.0425935	1	0.00320052	0.863921	0.00489062	0.144438	0.00233611	0.0392974	0.00318966	0.813875
ENSGACG00000008787	NA	TRUE	1	1	0.482436	1	1	1	1	0.838693	0.730101	0.0318152
ENSGACG00000008789	NA	TRUE	0.88644	0.298354	0.647444	0.692387	0.413283	0.206635	0.0160509	0.127846	0.618713	0.923522
ENSGACG00000008793	NA	TRUE	0.911377	0.647196	0.661283	1	0.594959	0.993703	1	0.717948	0.0011952	1
ENSGACG00000008794	NA	TRUE	1	0.824169	0.594566	0.722578	0.862024	0.588313	0.0190565	0.911721	0.621456	1
ENSGACG00000008799	NA	TRUE	0.444931	1	0.716769	0.607297	0.756477	1	0.798536	0.0438726	0.300428	0.853523
ENSGACG00000008801	NA	TRUE	0.508829	0.00658124	2.30748e-08	0.881285	0.25877	1	0.0837576	0.746963	1	0.155128
ENSGACG00000008803	NA	TRUE	0.091283	0.270741	0.989232	0.96824	0.0391681	0.222678	0.611632	1	0.626997	0.941963
ENSGACG00000008809	NA	TRUE	0.000633408	4.77682e-07	0.000967493	0.0652306	0.000810553	0.0162127	0.00540683	0.0423751	0.000286505	0.00147863
ENSGACG00000008810	NA	TRUE	3.25392e-05	3.73622e-28	2.62113e-08	0.00625166	0.76358	0.000562718	0.481973	0.0054101	0.426918	0.177433
ENSGACG00000008812	NA	TRUE	0.595227	1	0.878267	1	1	0.473721	0.190978	0.0185683	0.0399874	0.990833
ENSGACG00000008815	NA	TRUE	3.81999e-05	1.06711e-08	2.38608e-05	2.41359e-07	1.55411e-08	3.83377e-10	9.18219e-09	3.17437e-08	2.57635e-06	4.40661e-10
ENSGACG00000008819	NA	TRUE	2.77609e-11	0.0596761	2.90003e-05	1.3486e-05	0.0675279	1.0624e-06	0.0913548	0.00903023	0.0637357	2.92684e-05
ENSGACG00000008820	NA	TRUE	0.965948	0.0104406	0.0157392	8.3654e-07	0.115425	0.0182899	0.62341	0.138415	0.478595	0.211764
ENSGACG00000008824	NA	TRUE	0.0275903	0.138971	9.37581e-07	1	0.000198467	0.737087	0.708962	0.00323351	0.01357	0.0457954
ENSGACG00000008828	NA	TRUE	0.00021694	2.12085e-05	7.29432e-10	2.31803e-09	4.15549e-12	5.00154e-10	2.35455e-12	3.72968e-09	1.5475e-05	4.86986e-06
ENSGACG00000008830	NA	TRUE	0.0630331	0.0504021	0.736026	0.239665	0.897235	0.134653	0.754867	0.142649	0.0208933	0.132716
ENSGACG00000008832	NA	TRUE	0.515211	0.000154042	0.886089	0.959647	0.0743816	0.534085	0.652021	0.156174	0.963391	0.392619
ENSGACG00000008834	NA	TRUE	0.00276427	1	0.223939	0.284315	0.427555	0.607213	0.047491	0.0922613	0.9014	0.198955
ENSGACG00000008839	NA	TRUE	0.419774	0.0213115	0.664652	1	0.544809	0.298144	0.841511	0.83993	0.92462	0.256183
ENSGACG00000008841	NA	TRUE	0.629141	0.104324	0.29178	0.713079	3.46252e-05	0.461403	0.015341	0.329033	0.29689	0.44886
ENSGACG00000008844	NA	TRUE	1	1	1	1	0.19386	0.000109117	0.0036836	0.00644731	0.0486217	3.14126e-05
ENSGACG00000008851	NA	TRUE	0.380415	0.810334	0.663035	1	0.892228	0.167898	0.0395301	0.247763	0.869533	1
ENSGACG00000008857	NA	TRUE	1	0.981366	0.809904	0.00309056	0.379269	0.00962415	0.000598807	0.602051	0.409731	0.0536447
ENSGACG00000008879	NA	TRUE	1	0.766167	0.956521	0.00956605	0.835594	0.242816	0.000499234	1	0.0411786	0.706216
ENSGACG00000008882	NA	TRUE	0.00299833	0.553797	6.77209e-06	0.154422	0.78861	0.902159	0.993812	0.150299	0.849913	0.644882
ENSGACG00000008883	NA	TRUE	0.176568	1	0.713652	1	0.0862548	0.000120094	1	0.189853	0.638194	0.480105
ENSGACG00000008886	NA	TRUE	0.0253215	0.749358	1	0.374711	0.440731	0.161326	0.0953529	0.832181	0.189844	0.0973604
ENSGACG00000008899	NA	TRUE	0.37264	0.0323854	0.337541	0.0102257	0.0102306	0.710229	0.0141228	0.972178	0.35948	0.00204324
ENSGACG00000008901	NA	TRUE	0.250491	0.254999	0.776053	0.00437869	2.40526e-05	0.91525	0.0658992	0.00121664	0.00379367	0.118078
ENSGACG00000008903	NA	TRUE	0.0454179	0.427399	0.131747	1	0.162321	0.870154	0.870577	1	1	0.870556
ENSGACG00000008909	NA	TRUE	0.975486	0.000533416	0.0181947	0.186976	0.620977	0.30871	0.205899	0.0295371	0.812716	1
ENSGACG00000008915	NA	TRUE	1	1	0.886089	0.845364	0.664367	0.366353	0.315063	0.0664481	0.000752089	0.585898
ENSGACG00000008920	NA	TRUE	0.95226	0.989121	0.344436	0.181232	0.295597	0.0291602	0.553921	0.12666	0.412392	0.359617
ENSGACG00000008927	NA	TRUE	1	0.511984	1	0.596751	0.564372	1	1	1	0.0225436	1
ENSGACG00000008930	NA	TRUE	9.76359e-05	2.37022e-07	0.00466036	4.05872e-05	1.22808e-06	4.13287e-10	1.11583e-12	1.36806e-14	6.60863e-12	7.4625e-11
ENSGACG00000008932	NA	TRUE	1	5.53969e-05	0.945296	0.463529	0.890058	0.351744	0.858368	0.137581	0.680453	0.738521
ENSGACG00000008944	NA	TRUE	0.00735116	0.221944	0.649577	0.990168	0.997395	0.0196983	0.808185	0.0296319	1	0.545026
ENSGACG00000008946	NA	TRUE	0.77474	1	0.00548158	0.00658943	0.736087	0.500587	0.0269822	0.223407	1	0.576738
ENSGACG00000008948	NA	TRUE	0.227782	1	0.671031	0.789402	0.150826	0.832059	1	0.87581	0.632606	0.00547282
ENSGACG00000008951	NA	TRUE	0.0054191	0.000333457	0.693352	0.932426	0.112144	0.56114	0.00680414	0.0392443	0.245536	0.00437067
ENSGACG00000008955	NA	TRUE	1	0.91202	1	0.0330927	0.836076	0.959425	0.532916	0.217926	0.0236436	0.335371
ENSGACG00000008958	NA	TRUE	0.942418	1	1	1	0.0124875	1	0.591954	0.909176	0.690511	0.561189
ENSGACG00000008959	NA	TRUE	1	0.225278	0.480872	0.0222326	1	1	1	0.469843	0.675454	1
ENSGACG00000008962	NA	TRUE	0.0420925	0.0011191	0.843804	0.077043	0.48447	0.00261864	0.0509264	0.19385	0.0255266	0.239727
ENSGACG00000008969	NA	TRUE	0.976939	0.809773	0.837633	1	0.173794	0.193257	0.983979	0.0146471	1	0.992324
ENSGACG00000008971	NA	TRUE	0.496589	0.964153	0.669102	4.23665e-05	0.1012	0.272696	0.563344	0.492694	0.669021	0.602745
ENSGACG00000008972	NA	TRUE	1.73469e-12	0.490836	5.33326e-11	0.158991	1.83843e-19	2.87799e-38	2.54152e-26	8.88287e-19	2.75948e-22	1.13683e-16
ENSGACG00000008974	NA	TRUE	0.80853	0.850577	0.827247	1	0.732311	0.727306	0.813123	0.65143	0.0265769	0.581835
ENSGACG00000008975	NA	TRUE	0.426452	0.278445	0.563372	0.367234	0.856475	1	0.857416	0.488242	0.684619	0.0494268
ENSGACG00000008984	NA	TRUE	0.321262	1	0.0558086	0.138548	2.50361e-05	1.03664e-06	0.000648213	0.0230939	0.00372231	0.248852
ENSGACG00000008989	NA	TRUE	1	1	0.796631	0.223932	1	0.723633	0.927015	0.17789	1	0.040261
ENSGACG00000008996	NA	TRUE	0.571032	0.701605	0.936178	0.991971	0.0482753	0.943258	0.973139	0.601269	0.814897	0.140212
ENSGACG00000008999	NA	TRUE	0.987387	1	0.0566209	1	1	0.962078	7.15969e-07	6.50096e-10	0.0919911	5.11138e-05
ENSGACG00000009000	NA	TRUE	7.77357e-07	0.000297622	4.27911e-05	0.0443799	0.0184645	0.295216	0.000117307	0.000683009	9.44623e-09	0.0189427
ENSGACG00000009003	NA	TRUE	0.0309713	0.08702	0.822614	0.080969	0.692234	0.131106	0.615872	0.0674594	0.172814	0.207684
ENSGACG00000009008	NA	TRUE	1	0.486255	0.969401	0.10821	0.981782	0.959179	0.124238	0.537881	0.0204958	0.0871071
ENSGACG00000009009	NA	TRUE	0.889092	1	0.788843	1	0.0363328	0.345332	0.224787	0.0641821	0.264655	1
ENSGACG00000009010	NA	TRUE	0.000511077	0.131751	0.00281024	0.16174	0.0547015	0.00413244	0.0406616	0.0927619	0.0032327	0.122731
ENSGACG00000009011	NA	TRUE	1.67332e-08	0.207505	0.518844	0.00885045	7.42607e-11	0.0250339	2.40074e-06	0.000460394	4.95417e-06	0.191111
ENSGACG00000009013	NA	TRUE	0.827606	0.720487	0.088903	0.000629439	0.000516677	0.000613022	2.29403e-10	0.000614165	1.73901e-11	0.000135519
ENSGACG00000009015	NA	TRUE	1	1	1	0.12103	0.0120331	0.0250234	0.00875028	0.31529	0.0212733	0.941963
ENSGACG00000009017	NA	TRUE	0.791787	NA	0.99992	1	0.347453	0.538117	0.589463	0.199205	0.0162049	0.664517
ENSGACG00000009020	NA	TRUE	0.0627926	0.837598	0.83025	1	0.30679	0.195682	0.910516	0.0205647	0.789945	0.271476
ENSGACG00000009023	NA	TRUE	0.973639	0.00207457	0.984099	0.509584	0.364285	0.817849	0.383426	0.786458	0.0682307	0.0973966
ENSGACG00000009024	NA	TRUE	0.158728	0.900527	0.0110565	0.000210761	5.79242e-07	0.24991	0.209307	0.364335	0.00567341	0.0275413
ENSGACG00000009029	NA	TRUE	1	0.936732	0.957392	0.00360496	0.206841	7.16063e-06	0.0153543	0.0225817	0.12371	0.00698491
ENSGACG00000009034	NA	TRUE	1	0.821459	0.792959	0.869479	0.375437	1	0.838437	0.67262	0.0217365	0.10126
ENSGACG00000009036	NA	TRUE	1	0.108711	0.250635	0.667467	0.185128	1	0.0261526	0.651495	0.564526	0.381498
ENSGACG00000009037	NA	TRUE	0.96733	1	0.522889	0.482704	0.879592	1	0.000739296	0.838041	0.882073	1
ENSGACG00000009039	NA	TRUE	1	1	1	0.493125	0.913031	1	0.820996	0.240189	0.0348715	0.112406
ENSGACG00000009047	NA	TRUE	0.462166	NA	0.00305368	0.255002	0.254433	0.473513	0.0272481	0.00140722	0.297861	0.0504474
ENSGACG00000009049	NA	TRUE	1	0.897532	0.302789	0.90898	0.765408	0.26575	0.017253	0.838693	0.669191	0.10126
ENSGACG00000009052	NA	TRUE	0.423349	1	0.729087	1	0.0257083	0.348628	0.0725426	0.0928674	0.0106839	0.431961
ENSGACG00000009055	NA	TRUE	0.158522	0.89874	0.281368	0.496422	1	0.202903	0.0679716	0.0586982	0.00656995	0.0170369
ENSGACG00000009057	NA	TRUE	0.0956695	1	0.477748	0.298343	0.0029715	0.0954598	0.0337589	0.203079	0.997318	0.0398563
ENSGACG00000009059	NA	TRUE	1	1	0.951436	1.2297e-06	6.33436e-06	2.85277e-09	0.00102939	7.3152e-05	0.100599	5.83057e-06
ENSGACG00000009060	NA	TRUE	0.0844899	0.260283	0.166785	0.0254647	0.826685	1	0.283223	0.933908	0.79158	1
ENSGACG00000009061	NA	TRUE	0.526296	1	0.580399	0.0065769	0.136344	0.0814693	0.00831769	0.0590435	0.803345	0.220534
ENSGACG00000009071	NA	TRUE	0.972849	1	1	0.22271	1	0.986901	0.0269072	0.398299	0.00240534	0.0135469
ENSGACG00000009077	NA	TRUE	1	NA	1	1	0.457005	0.61248	0.046485	0.177255	1	1
ENSGACG00000009083	NA	TRUE	1	0.203266	0.755406	0.0160989	0.550227	0.0328941	0.96512	0.0629546	1	0.70271
ENSGACG00000009086	NA	TRUE	0.0241805	1	0.373931	0.0643472	0.00102931	0.00110258	0.862492	0.141075	0.0954751	0.0151847
ENSGACG00000009089	NA	TRUE	0.198902	0.000106916	0.00363394	0.233235	0.303482	0.376904	0.00798143	0.0311142	0.0193351	0.164378
ENSGACG00000009093	NA	TRUE	0.391243	0.0183248	0.913257	0.26429	0.493073	0.404921	1	0.259974	0.435019	0.893269
ENSGACG00000009100	NA	TRUE	0.672676	0.517389	0.814365	0.766134	0.101896	0.0354207	0.964388	0.00823885	3.32974e-05	0.0276328
ENSGACG00000009106	NA	TRUE	6.17832e-05	1.69321e-16	0.00010798	0.0547383	0.00246431	0.0699174	0.011398	6.18727e-06	0.000826474	0.119849
ENSGACG00000009107	NA	TRUE	0.14329	0.000524586	0.596785	0.990826	0.484373	0.149755	0.105571	0.0503524	0.00910181	0.0289866
ENSGACG00000009117	NA	TRUE	1	1	1	0.00387852	0.0573023	8.83162e-07	0.895696	0.000200035	0.186989	0.09619
ENSGACG00000009125	NA	TRUE	0.725733	1	0.00710833	1	1	1	1	1	1	1
ENSGACG00000009129	NA	TRUE	1	0.00497479	1	1	0.0201118	0.190088	7.75961e-05	0.12879	0.000787253	9.57735e-05
ENSGACG00000009134	NA	TRUE	0.00874792	2.06264e-06	0.386954	0.00139754	1	0.328162	0.894771	0.900563	0.81191	0.191133
ENSGACG00000009137	NA	TRUE	1	1	1	1	0.516443	1	0.191309	1	0.0283936	0.783157
ENSGACG00000009154	NA	TRUE	0.273393	9.97282e-06	3.67032e-05	0.633367	0.267904	0.00617643	0.610746	0.013282	0.181625	0.289091
ENSGACG00000009162	NA	TRUE	0.0504212	0.331454	0.108015	0.1058	0.692234	1	0.305806	0.929556	0.324109	0.0376977
ENSGACG00000009163	NA	TRUE	1	1	0.0472843	0.677412	0.54071	0.336161	1	0.269882	0.436231	0.257961
ENSGACG00000009169	NA	TRUE	0.0486209	0.948434	1	0.258424	0.379036	0.735433	0.196027	0.447126	0.681829	0.143604
ENSGACG00000009171	NA	TRUE	0.417737	0.768028	0.0433969	0.49657	1	0.902275	0.712146	0.980852	0.929527	1
ENSGACG00000009174	NA	TRUE	1	1	0.651827	0.721237	1	0.0162942	0.835818	0.0502624	0.756015	0.893269
ENSGACG00000009175	NA	TRUE	0.732942	0.0396412	1	0.0216249	0.27336	0.583564	0.000836598	0.183914	0.0558513	0.380894
ENSGACG00000009176	NA	TRUE	0.790359	4.83476e-07	0.89562	0.398821	0.711003	0.839283	0.879461	0.44592	0.153729	0.565414
ENSGACG00000009177	NA	TRUE	0.642437	0.537047	1	1	0.150739	0.0233741	0.846078	0.889783	0.060543	1
ENSGACG00000009180	NA	TRUE	0.0179474	0.938982	0.00981779	0.000745084	0.215027	8.35439e-06	0.422478	0.001519	0.00117063	0.163282
ENSGACG00000009181	NA	TRUE	1	0.649877	0.783119	0.0804728	9.38901e-05	1.81202e-05	0.186634	0.00388199	0.261592	0.00137679
ENSGACG00000009182	NA	TRUE	0.606884	0.656904	0.546874	0.299898	0.0615165	0.0922378	0.175267	0.375377	0.00145516	0.909424
ENSGACG00000009184	NA	TRUE	0.00103125	4.78671e-09	3.1388e-07	0.00106871	9.80302e-17	0.0983107	8.37007e-23	3.20082e-08	1.04938e-24	2.40172e-08
ENSGACG00000009186	NA	TRUE	0.965948	0.832316	0.846383	0.71562	0.0841066	0.387354	0.00102939	0.0478393	0.567559	1
ENSGACG00000009193	NA	TRUE	0.153093	0.0411737	0.286923	0.530406	0.913198	0.874769	0.148324	0.418143	0.235067	0.631751
ENSGACG00000009195	NA	TRUE	0.926571	0.838786	0.918277	0.866876	0.679948	1	0.168211	0.592229	0.0103514	0.125139
ENSGACG00000009200	NA	TRUE	1	1	0.865351	0.00519335	0.0078559	0.323012	0.841687	0.444222	0.935502	1
ENSGACG00000009201	NA	TRUE	0.39455	0.896766	0.872575	0.0118407	0.000143149	0.0106376	0.0208433	0.00025758	0.220585	0.144588
ENSGACG00000009203	NA	TRUE	0.997938	1	0.736026	0.630345	0.814748	0.443046	0.0437688	0.63872	0.993638	0.639068
ENSGACG00000009210	NA	TRUE	0.00309019	0.000648141	0.0797214	0.000662507	0.0723302	0.00271229	0.0308417	0.0208872	0.0104148	0.00241429
ENSGACG00000009212	NA	TRUE	1	0.0234418	1	1	0.783167	1	0.833115	1	0.988742	0.740234
ENSGACG00000009214	NA	TRUE	1	0.959316	0.630257	0.11308	0.00171492	0.0315814	0.0141228	0.0393741	0.000132258	0.00147863
ENSGACG00000009219	NA	TRUE	1	1	1	0.00290808	0.679049	0.000756965	0.913451	1	0.566517	0.00366583
ENSGACG00000009221	NA	TRUE	0.923177	1	0.271479	1	0.572186	0.572449	1	0.2795	0.0257583	0.51779
ENSGACG00000009222	NA	TRUE	0.979858	0.00292047	0.767665	1	0.295494	0.8355	0.374134	0.0482963	0.0417731	0.862395
ENSGACG00000009225	NA	TRUE	0.300139	3.08015e-07	5.67819e-05	0.00462541	0.0591042	0.0449648	4.688e-05	0.0357886	0.0353753	3.71485e-07
ENSGACG00000009227	NA	TRUE	0.116485	0.636394	0.0630891	0.000366614	0.0505515	3.71808e-06	0.276574	0.00219621	0.23174	0.0036337
ENSGACG00000009230	NA	TRUE	0.0352214	1	0.91065	0.0175254	0.00228841	0.0162127	0.0929315	0.887012	0.969708	1
ENSGACG00000009231	NA	TRUE	0.453208	0.0075365	0.370163	0.237145	0.104169	0.48422	0.0261526	0.474706	0.356847	0.777712
ENSGACG00000009233	NA	TRUE	1	1	0.0900035	0.00153958	0.625431	0.00833005	0.269132	0.000179542	0.0334343	0.00280581
ENSGACG00000009235	NA	TRUE	0.695044	0.13535	0.0457282	0.00292047	0.335674	0.251114	0.170042	0.0754884	0.289235	0.817241
ENSGACG00000009239	NA	TRUE	1	0.746933	0.971982	0.855495	0.00641453	0.544299	0.832334	0.677608	0.496927	1
ENSGACG00000009244	NA	TRUE	1	1	1	1	0.164777	0.000447441	0.000102151	0.000355962	9.38449e-05	0.256024
ENSGACG00000009250	NA	TRUE	1	0.77297	0.45926	0.929446	0.105782	0.238582	0.153925	0.850601	0.0037456	0.27303
ENSGACG00000009255	NA	TRUE	1	1	1	1	0.00707914	0.118179	0.836771	1	0.733404	0.332921
ENSGACG00000009257	NA	TRUE	1	0.612966	0.354278	0.773892	0.271761	0.979301	0.75986	1	0.083745	0.0367907
ENSGACG00000009258	NA	TRUE	0.537917	1	0.157134	0.0499164	0.856502	0.538117	1	0.151322	0.133583	1
ENSGACG00000009259	NA	TRUE	1	1	0.9047	0.0160751	0.319108	0.768801	0.0950161	0.867761	0.303353	0.0416029
ENSGACG00000009260	NA	TRUE	0.332219	0.988224	0.696219	0.340646	0.197174	0.339483	0.0406616	0.26625	5.00861e-06	0.0510758
ENSGACG00000009266	NA	TRUE	1	0.423394	0.202545	0.186256	1.55411e-08	1.63038e-13	1.53136e-08	1.2931e-12	1.02412e-06	0.00845741
ENSGACG00000009271	NA	TRUE	0.888496	0.0372771	0.265667	0.845521	0.885543	0.340775	0.99801	0.336383	0.983296	0.819921
ENSGACG00000009275	NA	TRUE	0.306888	7.04118e-06	0.594566	0.131324	0.0760705	6.97062e-05	0.42098	1.75993e-06	0.812501	0.0167339
ENSGACG00000009278	NA	TRUE	0.661848	1	0.0473426	0.975151	0.43635	0.0956326	1	1	0.690511	0.503092
ENSGACG00000009282	NA	TRUE	0.063995	0.0684762	0.0957197	0.00106871	0.00343107	0.154746	0.0607548	3.1881e-05	0.0679858	0.00133305
ENSGACG00000009285	NA	TRUE	0.977739	0.947561	0.486508	1	0.508861	0.0196678	0.0691621	0.080228	1	0.36254
ENSGACG00000009286	NA	TRUE	1	0.000809564	0.79495	3.00036e-05	0.23233	0.674063	0.0975604	0.033321	0.622977	0.209879
ENSGACG00000009287	NA	TRUE	0.114463	0.0512491	0.02158	0.118646	0.256305	0.161326	0.676435	0.45741	1	0.402625
ENSGACG00000009289	NA	TRUE	1	0.711511	0.761875	0.872905	0.093654	0.0040309	0.12187	0.64623	1	0.922797
ENSGACG00000009303	NA	TRUE	0.9089	1	0.874271	0.0168885	0.699568	0.859846	0.383786	1	1	0.599846
ENSGACG00000009305	NA	TRUE	0.0461	0.000134468	0.212735	7.05165e-18	0.00108725	2.95801e-14	0.00221391	3.34687e-10	3.43292e-06	4.81312e-15
ENSGACG00000009309	NA	TRUE	0.00190437	NA	NA	0.0104943	NA	0.177434	NA	0.0160267	0.00368919	0.222123
ENSGACG00000009321	NA	TRUE	0.923416	4.22838e-05	0.241641	0.873622	0.930835	6.38728e-07	0.906449	0.00474107	0.00182265	1
ENSGACG00000009323	NA	TRUE	0.00233937	0.215251	0.00672083	0.0582661	0.224576	0.66249	0.414516	0.359941	0.0489029	0.93643
ENSGACG00000009330	NA	TRUE	0.321149	0.749358	0.0336549	0.957188	0.71905	1	0.81655	1	1	1
ENSGACG00000009334	NA	TRUE	0.932699	8.78031e-06	1	0.0443799	0.188145	7.4978e-06	0.00272249	0.248589	0.0221289	0.157489
ENSGACG00000009336	NA	TRUE	0.961268	1	0.0888112	1	0.139662	0.14608	2.83926e-05	0.233491	0.968572	0.834737
ENSGACG00000009340	NA	TRUE	0.000428189	1	1.85377e-07	0.000238986	1.74245e-06	0.000143125	0.000902307	5.09458e-06	0.000491975	2.7584e-08
ENSGACG00000009346	NA	TRUE	0.000661973	2.97757e-13	2.12433e-12	1.5122e-13	2.25351e-18	2.191e-13	8.30585e-19	1.93463e-14	5.00171e-22	9.54514e-19
ENSGACG00000009349	NA	TRUE	0.944745	0.00101645	0.371809	0.0782042	0.76199	0.973846	0.55415	0.448607	0.590538	0.485882
ENSGACG00000009351	NA	TRUE	1	0.605076	0.872476	1	0.0544573	0.00402293	0.00230888	0.0786363	0.0200727	0.590034
ENSGACG00000009353	NA	TRUE	1	0.846829	0.9798	0.410981	1	0.000604437	0.936767	1	0.847563	0.557548
ENSGACG00000009358	NA	TRUE	0.966064	0.0887795	1	0.0810664	0.975231	1	0.599495	0.938777	0.0449615	0.765025
ENSGACG00000009367	NA	TRUE	1	0.00877781	0.253465	1	0.964175	0.586712	0.802144	0.360518	0.1045	0.206422
ENSGACG00000009368	NA	TRUE	0.958942	0.478139	1	1	0.63937	0.67262	0.972417	1	0.0393251	0.985831
ENSGACG00000009369	NA	TRUE	1	0.959323	0.957441	0.802293	3.19592e-05	0.0231115	0.144709	0.297545	1.88568e-05	0.821492
ENSGACG00000009373	NA	TRUE	1	1	0.926824	0.490336	1	0.93155	0.0436347	1	0.811714	1
ENSGACG00000009381	NA	TRUE	1.4927e-05	3.50679e-05	0.000227263	5.03608e-06	0.00157464	0.00823017	0.507401	0.000860409	3.67702e-05	8.29915e-05
ENSGACG00000009382	NA	TRUE	0.670152	1	0.840266	6.27592e-07	3.81457e-16	4.21642e-11	0.000719392	0.0235234	0.000433557	0.243244
ENSGACG00000009388	NA	TRUE	0.0431083	0.967189	0.0179568	0.0924573	5.68606e-07	3.46746e-05	6.49297e-07	0.000426424	3.3493e-06	2.04781e-05
ENSGACG00000009398	NA	TRUE	0.929302	0.645879	0.129091	0.0539659	0.836228	1	0.353325	0.835112	0.748911	0.0378059
ENSGACG00000009405	NA	TRUE	1	1	1	0.052412	1	1	0.0189863	0.116034	0.416539	0.760976
ENSGACG00000009412	NA	TRUE	0.741515	1	1	0.290831	1	0.00909677	0.535717	0.0599004	1	0.457309
ENSGACG00000009413	NA	TRUE	0.612699	0.896766	0.379337	0.538744	0.028227	1	0.428487	1	0.529389	0.906919
ENSGACG00000009415	NA	TRUE	1	0.00437573	1.94149e-06	0.832648	1	0.326869	0.133896	0.71619	1	0.454326
ENSGACG00000009417	NA	TRUE	1	1	0.00141053	1	1	1	0.636115	0.780441	0.763533	1
ENSGACG00000009424	NA	TRUE	1	1	0.00318842	0.844059	1	0.0101683	1	0.00240473	0.0239806	0.557568
ENSGACG00000009426	NA	TRUE	1	0.323946	0.640736	1	0.707559	0.752964	0.146159	1	0.0406495	0.42259
ENSGACG00000009433	NA	TRUE	0.586934	1	0.0327097	0.810812	0.395347	0.078533	0.0694582	0.726728	0.995578	0.730875
ENSGACG00000009434	NA	TRUE	0.263837	1	0.314238	1	0.70999	0.288248	0.00485912	0.0811897	0.956025	1
ENSGACG00000009435	NA	TRUE	0.952623	0.00373172	1	0.0689279	0.21201	0.578904	0.652021	1	0.279214	0.0020961
ENSGACG00000009440	NA	TRUE	0.916621	0.499993	0.72574	0.295428	0.917816	1	0.397104	0.650234	0.0229676	0.889288
ENSGACG00000009445	NA	TRUE	0.0363495	5.08296e-06	0.0390321	0.235817	0.000153692	0.00050281	0.059439	0.0150658	0.0303078	0.00066523
ENSGACG00000009446	NA	TRUE	0.0208625	0.691454	0.286923	0.875906	0.00370012	0.00252884	2.53756e-07	6.11084e-10	1.41573e-14	1.5561e-06
ENSGACG00000009447	NA	TRUE	1	1	0.667695	0.306316	0.522975	0.104767	0.879461	0.282324	0.0110358	0.726336
ENSGACG00000009448	NA	TRUE	0.97284	0.528042	0.0350957	0.0114382	0.541689	0.19714	0.0254728	0.014533	0.107921	0.703576
ENSGACG00000009452	NA	TRUE	0.264499	1	0.0422182	0.0157312	0.0880107	0.00216532	0.00237529	0.117349	0.54789	0.0256695
ENSGACG00000009454	NA	TRUE	1.73469e-12	2.57679e-12	1.13634e-14	4.4424e-17	1.3772e-10	0.000468761	0.00126895	1.80123e-08	0.000815498	3.18567e-11
ENSGACG00000009457	NA	TRUE	0.508213	0.347482	0.0464685	0.677412	0.976478	0.580624	0.499706	0.709138	0.652061	0.0183478
ENSGACG00000009461	NA	TRUE	0.51481	0.810111	0.0370478	0.406174	0.818514	0.781804	0.723579	0.468122	0.208846	0.679022
ENSGACG00000009463	NA	TRUE	5.86232e-07	0.00151519	9.77834e-07	1.45335e-11	1	0.487541	0.118567	0.0175838	0.127627	0.509011
ENSGACG00000009469	NA	TRUE	0.365044	1	0.738757	0.077376	0.30943	0.0135112	1	0.769739	0.181723	0.775729
ENSGACG00000009481	NA	TRUE	0.520578	1	0.807715	0.164974	0.816679	0.943738	0.699074	0.0329593	0.0354946	0.125052
ENSGACG00000009498	NA	TRUE	0.282114	1	0.285098	0.199812	0.0394758	0.753752	0.241592	0.923587	0.319865	0.0818842
ENSGACG00000009502	NA	TRUE	0.468747	0.122852	0.902783	0.511675	0.908549	0.00357589	0.0305218	0.62822	0.972072	0.351446
ENSGACG00000009507	NA	TRUE	0.176568	0.157466	0.216466	0.688552	0.230106	0.771443	0.790364	0.00198087	0.172358	0.363255
ENSGACG00000009511	NA	TRUE	0.416293	0.383081	0.0902926	0.423187	6.45168e-11	1.33319e-07	0.000129239	0.00279195	0.00313663	1.9307e-18
ENSGACG00000009512	NA	TRUE	0.327378	0.0702624	0.52659	0.0242216	0.0153999	0.193112	0.0348154	0.454662	0.0903622	0.0102735
ENSGACG00000009520	NA	TRUE	7.86461e-05	1	0.00102852	2.74525e-12	2.9039e-10	4.67004e-21	3.26982e-15	8.98461e-16	1.04427e-16	0.000688546
ENSGACG00000009524	NA	TRUE	0.920276	1	1	0.00203572	2.9281e-07	4.75412e-11	2.11369e-13	0.000158473	8.36021e-14	0.0165034
ENSGACG00000009535	NA	TRUE	1	4.40665e-17	0.371685	0.758286	0.0409681	0.682651	0.770174	0.375329	0.297455	0.973983
ENSGACG00000009539	NA	TRUE	0.00514639	2.83664e-05	0.397963	0.0336469	0.0129895	0.261073	0.198121	0.0143193	0.00199646	0.00115397
ENSGACG00000009542	NA	TRUE	0.47402	1	0.397359	0.702119	0.344563	1	0.342685	0.426743	2.85845e-09	0.772688
ENSGACG00000009551	NA	TRUE	0.846863	0.650091	0.68587	0.0182531	0.00136617	0.460624	0.00343507	0.126415	0.0010846	0.26466
ENSGACG00000009554	NA	TRUE	0.0496517	1	0.418269	0.441048	0.567139	0.93607	0.865432	0.813358	0.628663	0.161727
ENSGACG00000009559	NA	TRUE	1	0.322829	0.698813	0.914212	0.426844	0.0161588	1	0.0146202	0.0194107	0.481852
ENSGACG00000009560	NA	TRUE	1	0.981922	1	0.588051	0.0185559	0.474502	0.620898	0.858296	0.35108	0.516323
ENSGACG00000009562	NA	TRUE	1	1	0.183367	1	0.00203216	0.539424	1	0.999678	0.641911	1
ENSGACG00000009564	NA	TRUE	0.0956002	0.503973	0.0639738	0.00445151	0.404455	0.00265074	0.000618708	0.0583782	0.281138	0.000713989
ENSGACG00000009565	NA	TRUE	0.0134067	0.341826	0.139336	1.22312e-05	0.0150031	0.000593556	0.0124722	0.289687	3.01969e-05	0.000103229
ENSGACG00000009566	NA	TRUE	0.780768	0.521163	0.0081636	0.463598	0.4896	0.826172	0.807274	0.643215	0.539172	0.317485
ENSGACG00000009572	NA	TRUE	0.993456	0.00019727	0.401627	0.000205505	0.0675279	8.91954e-12	2.93546e-05	1.91464e-08	0.00277836	0.000339487
ENSGACG00000009574	NA	TRUE	0.0649475	0.0636204	0.00681801	1	0.00465693	0.459659	0.521941	0.0654747	0.633227	0.0213671
ENSGACG00000009579	NA	TRUE	1	1	0.710723	0.353909	0.940216	0.532494	0.250198	7.46753e-05	1	0.00490722
ENSGACG00000009583	NA	TRUE	0.944116	0.0147367	1	1	0.0223787	0.197738	1	0.93166	0.892718	1
ENSGACG00000009589	NA	TRUE	0.00421903	0.130504	0.0302019	0.667467	0.453081	0.168926	0.0966309	0.363557	0.783241	0.0434475
ENSGACG00000009590	NA	TRUE	0.835966	0.0761546	1	0.993666	1	0.906764	0.0215699	0.0641761	0.148418	1
ENSGACG00000009596	NA	TRUE	0.210978	0.958598	0.013608	0.00205529	0.0120863	2.25712e-08	0.063526	0.000158473	0.0696517	0.00310998
ENSGACG00000009598	NA	TRUE	0.0229885	0.0144917	0.117047	0.0954489	0.0743256	0.527658	0.371137	0.00356139	0.395962	1
ENSGACG00000009601	NA	TRUE	0.208753	1	0.266562	0.00550178	1	0.296972	0.786683	0.358084	0.710819	0.717241
ENSGACG00000009612	NA	TRUE	0.595447	1.85168e-05	0.14138	0.0420534	1.68363e-06	0.127411	0.130747	0.523313	0.0845291	0.0828518
ENSGACG00000009618	NA	TRUE	0.0777269	1	0.963424	0.838319	0.0030899	0.0599823	0.132621	0.108863	0.0695994	0.321763
ENSGACG00000009620	NA	TRUE	0.956779	0.838498	0.158263	4.41206e-05	0.000120408	1	0.51906	0.0102384	0.0140963	9.67014e-14
ENSGACG00000009622	NA	TRUE	0.930202	0.973691	1	0.912794	0.152632	0.786338	0.411415	0.777396	1	0.0063436
ENSGACG00000009624	NA	TRUE	7.83036e-05	0.0010516	0.01143	1	1	0.89874	0.0157968	0.258876	1	1
ENSGACG00000009626	NA	TRUE	1	0.221434	0.867708	0.987179	0.834755	1	1	0.14469	0.0485405	0.977641
ENSGACG00000009631	NA	TRUE	1	0.697047	0.164443	1	0.0477497	0.929667	1	0.581518	0.830206	1
ENSGACG00000009633	NA	TRUE	1	1	1	0.582425	0.00065815	1.44359e-06	0.404833	0.17869	1	0.0650961
ENSGACG00000009635	NA	TRUE	0.812232	1	0.96109	0.970747	0.782939	0.781405	0.00903079	0.73181	1	1
ENSGACG00000009645	NA	TRUE	0.138811	0.498574	0.243069	0.00519335	0.000426537	0.000457902	0.00015292	0.000886936	0.000453652	0.00461506
ENSGACG00000009647	NA	TRUE	0.0634772	0.128376	0.00675185	0.111752	0.0467711	0.585976	0.178241	0.864264	0.00382036	0.591104
ENSGACG00000009654	NA	TRUE	1	0.738288	0.764539	0.335667	0.563212	0.528691	0.0221218	0.0772702	0.23868	0.997482
ENSGACG00000009658	NA	TRUE	0.834204	1	0.843804	0.997387	0.872878	0.292603	1	0.0220609	0.933431	0.840139
ENSGACG00000009663	NA	TRUE	1	1	0.906293	0.0318681	0.0903977	0.356349	0.272284	0.135367	1	0.104881
ENSGACG00000009666	NA	TRUE	4.13501e-06	0.13535	0.000155486	2.57789e-05	1.01279e-07	1.48546e-09	3.27776e-09	2.47315e-06	3.11725e-19	4.65636e-17
ENSGACG00000009676	NA	TRUE	0.769722	1	0.677229	0.879238	1	0.328684	0.0572783	0.697668	0.00318736	0.0503384
ENSGACG00000009677	NA	TRUE	0.507634	2.78302e-05	0.0251827	0.259099	0.00208632	0.000100361	1.97647e-07	0.000583352	1.40823e-06	4.61217e-05
ENSGACG00000009687	NA	TRUE	0.381344	0.0278254	0.157134	1	1	0.775498	1	1	0.8287	0.672092
ENSGACG00000009691	NA	TRUE	1	1	0.578875	0.0841079	1	0.72895	0.188613	0.246402	0.245415	0.0140843
ENSGACG00000009702	NA	TRUE	0.350862	0.850354	1	0.00256189	0.659006	0.460624	0.254765	1	0.971067	0.605775
ENSGACG00000009703	NA	TRUE	0.774612	1	1	0.157152	0.70516	0.102612	0.00293154	0.36751	0.449985	0.0160347
ENSGACG00000009709	NA	TRUE	0.388669	0.102785	0.000823021	0.333009	5.22957e-05	0.189994	0.00400401	0.517946	0.0257635	1.20392e-11
ENSGACG00000009724	NA	TRUE	0.144773	0.579636	0.297371	0.888652	0.00796259	0.294489	0.337961	1	0.542466	0.588925
ENSGACG00000009729	NA	TRUE	0.00778073	0.871165	0.00488074	3.84471e-24	0.000268715	1.13852e-06	0.23133	0.794182	0.237327	1
ENSGACG00000009730	NA	TRUE	0.87417	1	0.754139	1	1.22613e-07	9.87344e-06	0.385637	0.0188484	0.333463	0.379396
ENSGACG00000009739	NA	TRUE	1	0.851369	1	0.640616	0.73326	0.74796	1	0.705214	0.046357	0.847281
ENSGACG00000009741	NA	TRUE	1	1	0.962723	0.0404017	0.255843	0.0885584	0.0147458	0.795587	0.0232857	0.0692455
ENSGACG00000009748	NA	TRUE	1	0.403435	0.83025	0.0518	0.388311	0.00446887	0.0303279	0.0835938	0.0514315	0.00547858
ENSGACG00000009752	NA	TRUE	1.65825e-11	0.485427	5.49701e-09	0.0381904	0.286791	0.980071	0.101318	0.0988633	0.171836	0.294187
ENSGACG00000009756	NA	TRUE	0.923289	0.000402659	0.11288	0.996451	0.851559	1	0.675303	0.998982	0.100689	1
ENSGACG00000009759	NA	TRUE	0.648966	0.00469934	0.732189	0.689666	0.179763	0.010113	0.0392228	2.06113e-06	0.000147847	0.00813263
ENSGACG00000009764	NA	TRUE	0.128448	0.598804	0.0263974	0.461711	1	0.996595	1	0.231971	0.888267	0.643895
ENSGACG00000009765	NA	TRUE	0.554683	0.907285	0.903567	0.152384	0.0483251	0.0282078	6.14405e-05	0.128745	0.102854	0.0631422
ENSGACG00000009770	NA	TRUE	0.37264	1	0.57701	0.00497907	0.989043	0.000505062	0.603474	0.00613329	0.630914	0.0252234
ENSGACG00000009773	NA	TRUE	0.520578	0.0085282	0.597537	0.322403	0.71198	1	0.372033	1	0.920006	0.849157
ENSGACG00000009777	NA	TRUE	1	0.0358503	0.10495	0.811965	0.118818	0.683512	0.0675097	0.528403	0.0947828	0.0143233
ENSGACG00000009783	NA	TRUE	0.23581	1	0.0374892	0.691711	0.437871	1	0.809249	1	0.101125	0.575873
ENSGACG00000009791	NA	TRUE	1	1	0.535719	0.00331125	0.122944	0.906025	0.356977	0.600167	1	0.887299
ENSGACG00000009793	NA	TRUE	0.00281752	1	0.0834564	0.941725	0.74993	0.832144	0.740175	1	0.168397	1
ENSGACG00000009801	NA	TRUE	0.883206	1	1	2.67745e-12	0.000863097	0.000551457	0.689927	0.128705	0.0121822	0.724962
ENSGACG00000009806	NA	TRUE	0.982454	1	0.674749	0.833719	0.0120388	0.0954608	0.0266027	0.0514932	0.0019051	0.0107031
ENSGACG00000009815	NA	TRUE	0.175084	1.61579e-06	0.0370965	0.0245439	0.618927	0.167898	0.283772	0.270819	0.237874	0.0612666
ENSGACG00000009825	NA	TRUE	0.336223	0.000543666	4.2746e-09	0.157152	1.57823e-07	4.4353e-05	0.000159143	0.000129012	0.00636252	1.04173e-05
ENSGACG00000009826	NA	TRUE	0.00045768	0.845075	0.00151554	0.00521414	0.0037237	0.264228	0.127124	0.214894	0.0107687	6.72488e-05
ENSGACG00000009829	NA	TRUE	0.556464	6.14792e-06	0.600038	0.456421	0.174646	0.0176402	0.000132701	0.0341359	0.0029568	0.0015696
ENSGACG00000009840	NA	TRUE	0.651028	0.0131893	0.91859	0.684155	0.363317	1	0.969978	1	0.989956	0.738717
ENSGACG00000009857	NA	TRUE	3.79364e-07	0.0569217	1.27521e-12	0.00138011	2.13664e-13	1.58098e-05	3.04608e-11	1.91546e-05	2.20393e-10	9.38381e-05
ENSGACG00000009858	NA	TRUE	0.982701	0.705764	0.762163	0.908393	0.0193669	1	0.734589	1	1	0.644261
ENSGACG00000009861	NA	TRUE	1.01725e-07	0.0101658	0.238044	1	0.87634	0.784764	0.178284	0.720164	0.272569	0.887677
ENSGACG00000009867	NA	TRUE	0.898633	0.271309	1	0.428848	0.913237	0.442314	0.809249	1	0.00420774	0.98498
ENSGACG00000009874	NA	TRUE	0.0246465	NA	0.151609	0.826007	0.0475484	0.0214838	0.831207	0.445508	0.645966	0.372838
ENSGACG00000009884	NA	TRUE	0.0135294	0.416139	1	0.857328	0.612971	0.790917	1	0.6825	0.56504	0.89037
ENSGACG00000009887	NA	TRUE	1	0.0538405	0.958597	0.332899	0.0196023	0.0288172	0.721942	0.794196	0.266022	0.00581097
ENSGACG00000009888	NA	TRUE	0.652456	1	0.869928	9.01486e-05	0.197057	0.267407	0.109471	0.199982	0.00162866	0.226932
ENSGACG00000009893	NA	TRUE	0.27386	0.422075	0.096823	0.0515184	0.582198	0.0029719	0.0740884	0.0674594	0.0354236	0.22403
ENSGACG00000009902	NA	TRUE	0.577519	0.00442286	0.794122	0.647191	0.614999	0.469943	1	0.969216	0.0880265	0.0453214
ENSGACG00000009903	NA	TRUE	1	0.0303437	0.3437	0.641766	0.0185955	0.807794	0.0857168	0.962656	1	0.0410229
ENSGACG00000009904	NA	TRUE	1	0.000426828	0.941327	0.362341	0.906799	0.76184	0.196124	0.630776	0.786565	1
[truncated: 20,426 more rows]

## Sheet: ASE_heterogeneity_time2
Posterior Probabilities for ASE heterogeneity in analysis of samples from the second timepoint
Gene (Ensembl ID)	Het0 Posterior	Het1 Posterior	Tissue Specificity Posterior
ENSGACG00000000009	1	6.49593e-26	0.00020123
ENSGACG00000000010	0.999997	1.33583e-15	0.000212576
ENSGACG00000000012	0.0155688	9.99257e-12	0.0155688
ENSGACG00000000013	0.17441	6.97746e-15	0.105254
ENSGACG00000000014	0.000301239	3.8882e-19	0.000301239
ENSGACG00000000015	0.365724	6.30468e-05	0.365787
ENSGACG00000000017	0.069898	4.35143e-06	0.0699024
ENSGACG00000000018	0.357166	3.09008e-08	0.309004
ENSGACG00000000022	0.39155	0.00418912	0.395739
ENSGACG00000000024	0.108026	4.00089e-26	0.0973858
ENSGACG00000000025	0.00317989	4.52039e-22	0.00315329
ENSGACG00000000027	0.0195133	6.75302e-19	0.0194777
ENSGACG00000000028	0.0106055	6.31038e-15	0.0104428
ENSGACG00000000029	0.940275	1.46693e-10	0.188332
ENSGACG00000000031	0.000838937	7.36203e-16	0.000838937
ENSGACG00000000032	0.00944877	7.54318e-11	0.00922704
ENSGACG00000000033	0.00503256	3.1368e-17	0.00493778
ENSGACG00000000034	0.149239	3.38108e-11	0.14423
ENSGACG00000000035	0.661052	1.05937e-06	0.552197
ENSGACG00000000037	0.011106	8.53335e-13	0.0105515
ENSGACG00000000038	0.483059	1.9905e-21	0.222233
ENSGACG00000000040	2.49162e-10	2.77758e-08	2.8025e-08
ENSGACG00000000043	0.0761305	3.03311e-12	0.0585628
ENSGACG00000000047	0.984807	3.09019e-10	0.250957
ENSGACG00000000048	0.988667	4.38534e-11	0.30389
ENSGACG00000000049	0.540723	2.71835e-08	0.265225
ENSGACG00000000057	0.999965	1.41377e-14	0.891458
ENSGACG00000000059	9.92214e-05	6.89341e-20	9.92214e-05
ENSGACG00000000060	0.0247466	2.74625e-15	0.0221141
ENSGACG00000000061	0.0143374	1.91512e-13	0.0139428
ENSGACG00000000062	0.014574	1.78963e-13	0.0141506
ENSGACG00000000063	0.183671	3.68175e-19	0.124886
ENSGACG00000000064	0.00144436	2.74321e-24	0.00143327
ENSGACG00000000065	0.573324	3.27362e-20	0.507906
ENSGACG00000000067	0.00283741	5.52321e-15	0.00283741
ENSGACG00000000068	0.144054	2.01121e-09	0.129287
ENSGACG00000000070	0.270614	3.18509e-06	0.270617
ENSGACG00000000074	0.0198925	8.03888e-17	0.0178367
ENSGACG00000000075	0.000793427	2.32227e-24	0.000792571
ENSGACG00000000078	0.0640219	8.11931e-26	0.0477174
ENSGACG00000000079	0.00291089	1.41923e-21	0.00289086
ENSGACG00000000080	0.524313	1.29966e-11	0.524313
ENSGACG00000000081	0.452346	1.14574e-06	0.391337
ENSGACG00000000082	0.0947337	1.91293e-13	0.088549
ENSGACG00000000083	8.14593e-14	0.00114306	0.00114306
ENSGACG00000000084	0.484654	3.27704e-14	0.419139
ENSGACG00000000085	0.391446	5.27037e-06	0.391132
ENSGACG00000000086	0.826829	1.52249e-20	0.680933
ENSGACG00000000087	0.059294	0.0187295	0.0581988
ENSGACG00000000089	0.0265957	0.00280027	0.0258349
ENSGACG00000000090	0.00544339	1.02223e-14	0.00536992
ENSGACG00000000091	0.242585	3.37327e-06	0.242589
ENSGACG00000000092	0.664921	3.3763e-07	0.11426
ENSGACG00000000093	0.305204	8.91093e-09	0.153573
ENSGACG00000000094	0.0068579	4.03658e-05	0.00689047
ENSGACG00000000096	0.00373973	6.92212e-23	0.00373078
ENSGACG00000000098	0.996829	6.77147e-20	0.716579
ENSGACG00000000099	0.08375	4.99375e-13	0.0827704
ENSGACG00000000100	0.00472597	9.51356e-13	0.00472597
ENSGACG00000000101	0.119637	8.77753e-10	0.0942497
ENSGACG00000000103	0.724613	8.79099e-25	0.602062
ENSGACG00000000104	1	8.13621e-20	3.26407e-08
ENSGACG00000000105	0.000367552	7.87656e-18	0.000367552
ENSGACG00000000106	0.045219	3.58245e-12	0.0441635
ENSGACG00000000108	0.00194341	2.51359e-14	0.00194341
ENSGACG00000000122	0.0190031	1.16913e-09	0.0190031
ENSGACG00000000123	0.749475	1.12035e-08	0.749475
ENSGACG00000000127	0.209971	0.351667	0.561638
ENSGACG00000000129	0.166709	6.6693e-05	0.166775
ENSGACG00000000142	0.00190722	2.99816e-14	0.00190722
ENSGACG00000000159	0.00404453	1.43314e-27	0.00404453
ENSGACG00000000160	0.00490027	2.38498e-16	0.00484049
ENSGACG00000000162	0.626452	3.03431e-10	0.546892
ENSGACG00000000163	0.0192337	1.65683e-16	0.0177018
ENSGACG00000000164	0.996436	1.02631e-15	0.884291
ENSGACG00000000165	0.0172853	1.60896e-10	0.0167245
ENSGACG00000000166	0.635277	1.0411e-20	0.20112
ENSGACG00000000167	0.712777	5.37781e-12	0.183176
ENSGACG00000000168	0.99999	5.1428e-12	6.85044e-05
ENSGACG00000000176	0.000114442	1.10898e-19	0.000114442
ENSGACG00000000177	0.00468292	7.77845e-15	0.0045987
ENSGACG00000000185	0.843859	2.85956e-07	0.0980842
ENSGACG00000000191	0.905141	2.40837e-07	0.132467
ENSGACG00000000192	0.0320902	1.91448e-08	0.0320887
ENSGACG00000000193	0.051721	1.68356e-06	0.0517227
ENSGACG00000000195	0.00208529	4.02828e-14	0.00208529
ENSGACG00000000196	0.257668	5.48024e-05	0.257723
ENSGACG00000000198	0.00333658	4.24351e-26	0.00329932
ENSGACG00000000204	0.0687202	1.81846e-21	0.061486
ENSGACG00000000206	0.999187	1.00463e-06	0.0347351
ENSGACG00000000207	1.42149e-07	1.18612e-07	2.60761e-07
ENSGACG00000000209	3.06012e-05	8.96474e-37	3.06012e-05
ENSGACG00000000210	0.00119754	0.619963	0.620924
ENSGACG00000000212	9.01636e-06	5.51298e-41	9.01636e-06
ENSGACG00000000214	0.103911	1.40487e-06	0.103913
ENSGACG00000000216	0.246785	0.00173852	0.19536
ENSGACG00000000218	0.999975	1.3084e-19	0.00408161
ENSGACG00000000219	1	3.03581e-23	0.983372
ENSGACG00000000225	0.00108928	6.15015e-27	0.00108844
ENSGACG00000000227	0.000225346	5.76347e-31	0.000225346
ENSGACG00000000228	0.983423	2.0682e-27	0.882852
ENSGACG00000000229	0.0274898	3.06088e-06	0.0270346
ENSGACG00000000230	0.000216308	3.47555e-20	0.000216308
ENSGACG00000000231	0.0369777	2.08247e-10	0.0319484
ENSGACG00000000232	0.00548074	1.0084e-18	0.00536202
ENSGACG00000000233	0.0179589	1.49254e-11	0.0172528
ENSGACG00000000236	0.0444968	0.00114841	0.0456452
ENSGACG00000000237	0.0626873	9.9063e-07	0.0626883
ENSGACG00000000239	0.0104676	7.77072e-10	0.0104676
ENSGACG00000000242	0.142517	2.85085e-08	0.12221
ENSGACG00000000245	0.0346024	9.80778e-08	0.0346025
ENSGACG00000000246	0.103011	8.13794e-15	0.103011
ENSGACG00000000248	0.0623819	8.30541e-18	0.0537715
ENSGACG00000000249	0.761939	4.56445e-14	0.746798
ENSGACG00000000250	0.00651308	6.21146e-15	0.00641637
ENSGACG00000000251	0.0132247	1.41666e-13	0.0132247
ENSGACG00000000252	0.348773	4.4973e-14	0.348773
ENSGACG00000000253	0.0169151	1.02569e-15	0.0160917
ENSGACG00000000254	0.999513	6.28319e-19	0.00172637
ENSGACG00000000255	0.979462	3.76925e-16	0.533231
ENSGACG00000000257	0.0209672	8.12323e-10	0.0195771
ENSGACG00000000258	0.365152	5.61771e-12	0.358452
ENSGACG00000000260	0.000918772	1.07207e-29	0.000915579
ENSGACG00000000261	0.00157091	2.99691e-28	0.00155832
ENSGACG00000000262	0.000935374	1.17102e-25	0.000935374
ENSGACG00000000263	0.152274	0.000265639	0.15254
ENSGACG00000000264	0.0138992	2.40987e-12	0.0133549
ENSGACG00000000265	0.00217973	2.3846e-21	0.00217425
ENSGACG00000000267	0.000252535	0.720276	0.72028
ENSGACG00000000269	0.0057446	2.79805e-24	0.0057446
ENSGACG00000000270	0.140716	2.04811e-09	0.117186
ENSGACG00000000273	0.00018158	2.52465e-30	0.00018158
ENSGACG00000000274	0.00511144	2.7932e-12	0.00511143
ENSGACG00000000276	0.159818	0.0492554	0.209073
ENSGACG00000000278	0.000598986	5.70709e-18	0.000598986
ENSGACG00000000280	0.00325399	6.17289e-20	0.00320104
ENSGACG00000000281	0.0174027	1.39631e-32	0.0174027
ENSGACG00000000286	0.0291055	8.0981e-23	0.0271262
ENSGACG00000000288	0.0256328	1.69483e-13	0.0239039
ENSGACG00000000289	0.135811	2.59097e-07	0.0933167
ENSGACG00000000290	0.0107978	2.28813e-10	0.0106302
ENSGACG00000000291	0.0529778	2.35855e-06	0.052491
ENSGACG00000000292	0.0463091	5.70876e-08	0.0463091
ENSGACG00000000293	0.0119703	2.8444e-16	0.0112598
ENSGACG00000000294	0.00239435	1.14001e-18	0.00237876
ENSGACG00000000295	0.0244997	1.00804e-08	0.0234203
ENSGACG00000000296	0.0147363	6.17052e-05	0.0139035
ENSGACG00000000299	0.0307175	5.38577e-10	0.0307141
ENSGACG00000000304	0.445344	3.63862e-21	0.437704
ENSGACG00000000309	6.56532e-05	2.3665e-33	6.56532e-05
ENSGACG00000000313	0.995212	3.44115e-20	0.854686
ENSGACG00000000315	0.0362087	2.06644e-07	0.0344381
ENSGACG00000000316	0.00719882	4.60147e-23	0.00716171
ENSGACG00000000318	0.0266184	6.70035e-22	0.0262526
ENSGACG00000000320	0.0316744	2.98769e-08	0.0316745
ENSGACG00000000321	0.188394	1.9847e-05	0.187759
ENSGACG00000000326	0.238963	0.00234265	0.241305
ENSGACG00000000330	0.134398	1.6233e-05	0.116911
ENSGACG00000000334	0.611857	0.00041034	0.31235
ENSGACG00000000335	0.0116238	9.29843e-12	0.0113173
ENSGACG00000000336	5.1501e-18	0.580445	0.580445
ENSGACG00000000338	0.0399909	7.94906e-20	0.0326604
ENSGACG00000000339	0.0995452	1.09928e-06	0.0995463
ENSGACG00000000340	0.0934297	6.62069e-12	0.0729961
ENSGACG00000000341	0.0551066	0.000118139	0.0513624
ENSGACG00000000343	0.285568	0.000739682	0.286307
ENSGACG00000000344	5.42476e-16	1.12473e-06	1.12473e-06
ENSGACG00000000347	0.0270587	8.98923e-31	0.0270587
ENSGACG00000000350	0.497451	1.19068e-07	0.485606
ENSGACG00000000351	0.999689	2.10125e-12	0.0408488
ENSGACG00000000353	0.0219797	9.88793e-13	0.0219797
ENSGACG00000000354	0.659841	3.009e-11	0.0923958
ENSGACG00000000356	0.0385702	8.35117e-07	0.0380798
ENSGACG00000000358	0.459023	0.00295672	0.161882
ENSGACG00000000360	0.0447343	4.35102e-05	0.0447301
ENSGACG00000000361	0.672702	3.53418e-05	0.144412
ENSGACG00000000362	0.477061	1.05563e-05	0.477072
ENSGACG00000000363	0.977794	5.69497e-14	0.830257
ENSGACG00000000368	0.999345	4.46948e-12	0.0177256
ENSGACG00000000369	0.00827718	2.58625e-11	0.00827718
ENSGACG00000000370	0.998895	8.97516e-13	0.0041187
ENSGACG00000000371	0.344867	4.53814e-12	0.306518
ENSGACG00000000372	0.00598959	1.92617e-20	0.00580248
ENSGACG00000000373	0.841601	2.34282e-05	0.138207
ENSGACG00000000377	0.0236801	1.2098e-12	0.0236801
ENSGACG00000000378	0.130849	4.36145e-05	0.130893
ENSGACG00000000379	0.0171805	1.31273e-20	0.0168965
ENSGACG00000000380	0.0090635	1.79431e-23	0.00876617
ENSGACG00000000383	0.00333904	4.16484e-18	0.00333501
ENSGACG00000000388	0.00207804	6.69218e-23	0.00207804
ENSGACG00000000392	0.999132	9.17394e-27	0.993755
ENSGACG00000000397	0.936954	1.99083e-16	0.874963
ENSGACG00000000398	0.794412	3.5471e-09	0.0812377
ENSGACG00000000399	0.999928	7.15452e-05	0.99996
ENSGACG00000000400	0.205168	4.16221e-05	0.205209
ENSGACG00000000404	0.00635289	4.1911e-10	0.00635289
ENSGACG00000000405	0.000621033	8.55985e-07	0.000621878
ENSGACG00000000407	0.798009	4.95738e-09	0.290969
ENSGACG00000000411	0.0357233	5.05541e-06	0.0357227
ENSGACG00000000412	0.0474096	2.67328e-06	0.0377642
ENSGACG00000000415	0.0452716	6.01406e-09	0.0452717
ENSGACG00000000416	0.14198	0.00017431	0.142155
ENSGACG00000000418	0.00585117	9.83662e-22	0.00565808
ENSGACG00000000419	0.422315	0.00125399	0.423569
ENSGACG00000000421	0.00875157	5.49539e-13	0.00866064
ENSGACG00000000422	0.073876	2.19386e-19	0.0710811
ENSGACG00000000424	0.000258063	0.0299104	0.0300609
ENSGACG00000000425	0.999882	1.55807e-16	0.00867578
ENSGACG00000000428	0.15799	5.06149e-06	0.139047
ENSGACG00000000433	0.00525185	3.61222e-13	0.00525185
ENSGACG00000000434	0.0755582	7.02061e-15	0.070264
ENSGACG00000000435	1.02716e-21	0.00546631	0.00532538
ENSGACG00000000436	0.729917	1.12559e-05	0.563409
ENSGACG00000000437	0.780782	3.61842e-10	0.119454
ENSGACG00000000438	0.720044	0.279949	0.0442792
ENSGACG00000000439	0.999745	1.34645e-12	0.00710864
ENSGACG00000000441	0.140214	1.28334e-05	0.140227
ENSGACG00000000443	0.788735	7.39316e-16	0.369069
ENSGACG00000000448	0.260208	3.81608e-15	0.128802
ENSGACG00000000449	0.0321114	1.83164e-16	0.0274898
ENSGACG00000000450	0.753273	2.45159e-07	0.633194
ENSGACG00000000451	0.0302191	6.37131e-19	0.0266154
ENSGACG00000000452	0.00570844	4.31064e-24	0.00570844
ENSGACG00000000454	0.219868	1.04626e-11	0.209133
ENSGACG00000000455	0.00629729	4.28637e-12	0.00629729
ENSGACG00000000456	0.996801	3.81196e-12	0.038992
ENSGACG00000000459	0.00848386	5.97008e-16	0.00835107
ENSGACG00000000460	0.36858	0.00101782	0.268821
ENSGACG00000000461	0.000149308	2.94042e-31	0.000149308
ENSGACG00000000462	0.0740576	1.09718e-06	0.0740587
ENSGACG00000000463	0.714041	1.73048e-05	0.441675
ENSGACG00000000464	0.627225	2.61324e-14	0.600442
ENSGACG00000000465	0.0373013	1.27111e-07	0.0373015
ENSGACG00000000466	0.002082	3.47752e-24	0.00207252
ENSGACG00000000467	0.118222	1.01179e-17	0.0782055
ENSGACG00000000468	0.328327	0.000441901	0.328769
ENSGACG00000000469	0.00391989	4.20879e-19	0.00389983
ENSGACG00000000472	2.24691e-09	3.16826e-09	5.41517e-09
ENSGACG00000000473	0.999193	1.36811e-10	0.414223
ENSGACG00000000477	0.000281676	2.84113e-05	0.000310088
ENSGACG00000000479	0.99916	5.06386e-12	0.248953
ENSGACG00000000483	0.0138036	4.87672e-25	0.0138036
ENSGACG00000000484	0.767023	7.33088e-08	0.767023
ENSGACG00000000486	0.069413	1.96567e-17	0.0602793
ENSGACG00000000487	0.995249	1.81332e-07	0.123971
ENSGACG00000000488	0.727767	1.95194e-11	0.61732
ENSGACG00000000489	0.982303	1.31292e-08	0.102101
ENSGACG00000000490	0.0383344	9.81427e-18	0.0353175
ENSGACG00000000491	0.00315545	1.28504e-26	0.00310775
ENSGACG00000000492	0.419411	5.15277e-10	0.385794
ENSGACG00000000494	0.00578957	7.38244e-21	0.00563772
ENSGACG00000000495	0.036682	5.83234e-09	0.0343859
ENSGACG00000000496	0.137494	5.65942e-10	0.127893
ENSGACG00000000498	0.951626	9.35537e-22	0.789598
ENSGACG00000000499	0.0163505	6.46127e-31	0.0163043
ENSGACG00000000500	0.00205171	3.19301e-21	0.00204115
ENSGACG00000000501	0.000584803	1.72861e-28	0.000584803
ENSGACG00000000502	0.000309605	2.0889e-33	0.000309605
ENSGACG00000000503	0.0074057	2.66511e-12	0.00726103
ENSGACG00000000504	0.100345	3.77032e-05	0.100382
ENSGACG00000000505	0.00148642	1.28688e-28	0.00148642
ENSGACG00000000508	0.000240216	2.52926e-31	0.000240216
ENSGACG00000000510	0.00115356	2.32973e-15	0.00115356
ENSGACG00000000511	0.00210725	1.04258e-19	0.00209285
ENSGACG00000000513	0.117659	7.17437e-07	0.117659
ENSGACG00000000514	1	1.07863e-26	0.861259
ENSGACG00000000515	0.0046705	1.14063e-15	0.00458823
ENSGACG00000000517	0.189688	0.00065473	0.190343
ENSGACG00000000518	0.0185605	8.93933e-16	0.0174799
ENSGACG00000000519	0.103043	2.13341e-06	0.103045
ENSGACG00000000520	0.000316141	3.38864e-32	0.000316141
ENSGACG00000000521	0.993015	1.54145e-23	0.988586
ENSGACG00000000522	0.752464	6.63649e-21	0.72767
ENSGACG00000000524	0.168594	5.26185e-13	0.168594
ENSGACG00000000525	5.80535e-05	1.31002e-33	5.80535e-05
ENSGACG00000000526	0.998595	1.83463e-05	0.0129484
ENSGACG00000000527	7.36002e-05	5.11769e-32	7.36002e-05
ENSGACG00000000528	0.0584072	1.87856e-17	0.0577134
ENSGACG00000000529	1.51267e-05	1.47786e-10	1.51269e-05
ENSGACG00000000530	7.02095e-08	0.125267	0.125267
ENSGACG00000000532	0.679123	6.27667e-20	0.66656
ENSGACG00000000536	0.246823	3.22789e-10	0.235155
ENSGACG00000000537	0.996566	6.10577e-08	0.154291
ENSGACG00000000538	0.000550629	2.8767e-26	0.000549866
ENSGACG00000000539	0.00254265	7.00376e-23	0.00251396
ENSGACG00000000541	0.831827	4.10737e-15	0.179248
ENSGACG00000000542	2.16724e-14	0.0507854	0.0507854
ENSGACG00000000543	0.000426842	1.11024e-28	0.000426842
ENSGACG00000000544	0.00870184	3.82254e-14	0.00853455
ENSGACG00000000545	0.00071208	1.27537e-20	0.00071208
ENSGACG00000000550	0.999985	2.28205e-14	0.000574071
ENSGACG00000000552	1.302e-21	0.0864457	0.0630165
ENSGACG00000000554	0.000302395	3.96518e-18	0.000302395
ENSGACG00000000555	0.999997	1.75556e-17	0.067299
ENSGACG00000000557	0.000116044	2.12044e-38	0.000116044
ENSGACG00000000564	0.0649796	5.05403e-23	0.0647449
ENSGACG00000000565	0.924438	5.84886e-05	0.170116
ENSGACG00000000568	6.91533e-06	0.0629714	0.0629783
ENSGACG00000000572	0.769267	2.07495e-14	0.143896
ENSGACG00000000573	0.991799	1.8064e-13	0.0495806
ENSGACG00000000578	0.148946	4.17637e-25	0.148523
ENSGACG00000000580	0.000626094	0.00120044	0.00175714
ENSGACG00000000581	0.0316692	1.50203e-17	0.0268944
ENSGACG00000000582	0.000494881	9.06138e-17	0.000494881
ENSGACG00000000584	0.0095467	1.30615e-08	0.00954671
ENSGACG00000000585	0.686295	9.95022e-21	0.116956
ENSGACG00000000586	0.592018	1.66099e-08	0.512216
ENSGACG00000000587	0.104098	7.97056e-09	0.104098
ENSGACG00000000588	0.211638	5.19372e-10	0.211638
ENSGACG00000000589	9.29326e-05	9.17784e-36	9.29326e-05
ENSGACG00000000594	0.00155482	5.55283e-15	0.00155482
ENSGACG00000000595	0.999707	1.40563e-14	0.0155308
ENSGACG00000000596	0.0429809	1.51491e-10	0.0392909
ENSGACG00000000597	0.00622709	6.43134e-17	0.0061376
ENSGACG00000000598	0.00446299	7.53139e-23	0.00446299
ENSGACG00000000599	0.0223748	8.87074e-14	0.0223748
ENSGACG00000000600	0.562069	3.6026e-10	0.182763
ENSGACG00000000601	0.997277	2.7578e-10	0.784342
ENSGACG00000000602	0.113746	2.57551e-13	0.109612
ENSGACG00000000603	0.996931	1.34302e-07	0.39505
ENSGACG00000000605	0.97173	4.7724e-27	0.950126
ENSGACG00000000606	0.00735032	3.87387e-18	0.00711012
ENSGACG00000000607	0.000743057	9.14609e-30	0.000743057
ENSGACG00000000608	5.48951e-05	2.18158e-36	5.48951e-05
ENSGACG00000000609	0.930987	1.70231e-11	0.280114
ENSGACG00000000610	0.392448	4.96925e-05	0.280384
ENSGACG00000000611	0.364576	6.35533e-05	0.36464
ENSGACG00000000612	0.996279	3.45104e-11	0.0184313
ENSGACG00000000614	0.010725	1.697e-20	0.0105901
ENSGACG00000000616	0.00016333	3.45107e-31	0.00016333
ENSGACG00000000617	0.979119	1.30551e-08	0.399233
ENSGACG00000000618	0.979155	3.10887e-24	0.798109
ENSGACG00000000619	0.998097	3.46159e-11	0.998097
ENSGACG00000000622	0.000424189	1.2393e-23	0.000424189
ENSGACG00000000623	0.293627	1.54363e-09	0.293627
ENSGACG00000000624	0.469001	0.0215163	0.490517
ENSGACG00000000625	0.43913	5.80966e-25	0.436988
ENSGACG00000000628	0.163881	3.26206e-05	0.163913
ENSGACG00000000630	0.949626	1.12625e-11	0.296416
ENSGACG00000000631	0.00733604	1.96255e-14	0.00711878
ENSGACG00000000632	0.999997	1.85023e-15	0.000637581
ENSGACG00000000633	1	1.14139e-20	1.83489e-05
ENSGACG00000000634	0.075296	5.87562e-10	0.0739613
ENSGACG00000000636	0.000329124	6.1925e-28	0.000329124
ENSGACG00000000637	0.0103971	1.5562e-22	0.0103941
ENSGACG00000000638	0.869553	5.19777e-25	0.758667
ENSGACG00000000639	0.0127561	1.572e-14	0.01207
ENSGACG00000000641	0.98277	2.44788e-07	0.0450462
ENSGACG00000000642	0.0208511	3.13583e-18	0.0206864
ENSGACG00000000643	0.376589	8.38609e-15	0.376589
ENSGACG00000000644	2.59675e-13	1.78386e-05	1.78386e-05
ENSGACG00000000648	0.0189513	7.31447e-30	0.0189513
ENSGACG00000000650	0.741472	4.09138e-05	0.741513
ENSGACG00000000651	0.817561	4.32682e-07	0.321002
ENSGACG00000000652	0.128056	1.33029e-09	0.117942
ENSGACG00000000653	0.678399	4.05581e-22	0.214699
ENSGACG00000000654	0.000613366	1.26862e-28	0.000613366
ENSGACG00000000655	0.159618	2.90695e-06	0.113008
ENSGACG00000000656	0.0870656	1.08513e-22	0.0841124
ENSGACG00000000659	1	1.78287e-20	0.42422
ENSGACG00000000660	0.0752344	1.31172e-06	0.0752357
ENSGACG00000000663	0.561514	1.17429e-11	0.561514
ENSGACG00000000664	0.00145115	8.15917e-18	0.00145115
ENSGACG00000000665	2.38195e-06	8.41257e-07	3.2232e-06
ENSGACG00000000666	0.00122573	0.00706778	0.00829352
ENSGACG00000000667	0.00261862	5.01096e-25	0.00258327
ENSGACG00000000668	0.409101	3.69395e-06	0.409105
ENSGACG00000000671	0.0479169	1.08386e-26	0.0453445
ENSGACG00000000673	0.0127084	3.11613e-11	0.0125467
ENSGACG00000000675	0.018557	1.11859e-15	0.0184023
ENSGACG00000000676	1.26714e-20	0.318609	0.202606
ENSGACG00000000679	0.0447132	3.01743e-09	0.040733
ENSGACG00000000680	0.000358044	3.61055e-32	0.000358044
ENSGACG00000000681	4.26682e-05	6.07679e-39	4.26682e-05
ENSGACG00000000685	0.00238063	7.30932e-19	0.00236616
ENSGACG00000000686	0.00191849	6.72362e-26	0.00189827
ENSGACG00000000687	0.515882	4.61235e-12	0.246078
ENSGACG00000000689	0.0409278	7.50312e-13	0.0409278
ENSGACG00000000690	0.20667	5.12337e-08	0.20667
ENSGACG00000000698	0.00999405	1.86288e-18	0.00959026
ENSGACG00000000699	0.00751614	1.35617e-14	0.00728403
ENSGACG00000000701	0.00738616	3.12086e-05	0.00722352
ENSGACG00000000703	0.0119055	5.39287e-10	0.0119048
ENSGACG00000000704	0.165395	3.55058e-06	0.165218
ENSGACG00000000706	0.0337324	8.48321e-21	0.0325679
ENSGACG00000000707	0.0393107	7.37367e-10	0.0366992
ENSGACG00000000708	0.0172855	3.30219e-16	0.0160444
ENSGACG00000000712	0.17998	5.68521e-21	0.179274
ENSGACG00000000715	0.940996	1.9999e-07	0.206026
ENSGACG00000000717	0.00464984	1.34802e-14	0.0045714
ENSGACG00000000719	0.999947	4.75384e-10	0.00017049
ENSGACG00000000721	0.0116038	1.97751e-24	0.0112225
ENSGACG00000000722	0.836133	2.1328e-09	0.0718552
ENSGACG00000000723	0.00494521	1.14871e-22	0.0048306
ENSGACG00000000724	0.999993	8.7535e-14	0.000220915
ENSGACG00000000725	0.00919083	1.39228e-21	0.00914175
ENSGACG00000000726	0.00439655	1.54706e-16	0.00433403
ENSGACG00000000728	0.202989	7.69276e-11	0.202989
ENSGACG00000000730	0.172816	0.000800091	0.173616
ENSGACG00000000731	0.925739	1.64091e-14	0.145671
ENSGACG00000000732	0.77415	1.80601e-15	0.745592
ENSGACG00000000733	0.999998	1.26698e-16	0.95473
ENSGACG00000000734	0.0298695	8.77687e-05	0.0299573
ENSGACG00000000735	0.999999	6.54026e-15	8.29783e-05
ENSGACG00000000737	0.142852	0.000171303	0.143024
ENSGACG00000000738	0.96846	2.70968e-13	0.549181
ENSGACG00000000739	0.0123212	1.51073e-14	0.0117233
ENSGACG00000000740	0.00130824	1.01686e-22	0.00130585
ENSGACG00000000743	0.000126848	4.07519e-32	0.000126848
ENSGACG00000000744	0.0490206	1.15487e-20	0.0468082
ENSGACG00000000745	0.00450837	2.01035e-24	0.00439195
ENSGACG00000000747	0.00115955	3.71774e-20	0.00115924
ENSGACG00000000749	0.0136894	3.02118e-10	0.0136886
ENSGACG00000000750	0.0137427	1.51232e-15	0.0132561
ENSGACG00000000751	0.67956	2.35704e-14	0.164661
ENSGACG00000000753	0.135429	8.68759e-26	0.117768
ENSGACG00000000758	0.00254072	4.40011e-18	0.00254072
ENSGACG00000000759	0.00145615	3.39316e-22	0.00144954
ENSGACG00000000764	0.747414	5.38698e-10	0.213714
ENSGACG00000000768	0.52305	2.17521e-05	0.503274
ENSGACG00000000769	0.0498217	2.03884e-07	0.0498219
ENSGACG00000000770	0.127174	8.00745e-15	0.127174
ENSGACG00000000771	0.00861804	2.1191e-17	0.00839934
ENSGACG00000000775	0.26163	0.0011115	0.262742
ENSGACG00000000776	0.0917919	5.85228e-10	0.0691208
ENSGACG00000000777	0.738222	2.59723e-15	0.264298
ENSGACG00000000782	0.0128894	7.06924e-13	0.0128894
ENSGACG00000000784	0.177199	2.11361e-06	0.177201
ENSGACG00000000789	0.999999	1.08478e-20	0.94071
ENSGACG00000000790	0.782896	9.39691e-07	0.652232
ENSGACG00000000791	0.996356	2.43022e-09	0.0361958
ENSGACG00000000793	0.495882	1.37695e-05	0.21949
ENSGACG00000000798	0.00451693	5.84297e-18	0.0044053
ENSGACG00000000799	0.0229779	2.44874e-28	0.0229779
ENSGACG00000000800	0.00126792	4.62943e-15	0.00126792
ENSGACG00000000801	0.999995	7.66605e-17	0.992437
ENSGACG00000000803	6.33272e-05	4.07132e-34	6.33272e-05
ENSGACG00000000804	0.612737	1.77122e-23	0.208425
ENSGACG00000000807	0.999999	5.30041e-19	4.01709e-05
ENSGACG00000000808	0.221874	8.26379e-06	0.18901
ENSGACG00000000809	0.0053741	2.21042e-20	0.00519476
ENSGACG00000000810	0.0367307	7.71538e-14	0.0321275
ENSGACG00000000811	0.0456805	2.40486e-15	0.0391069
ENSGACG00000000812	0.999982	1.81768e-15	0.00598998
ENSGACG00000000813	6.0481e-05	2.46791e-33	6.0481e-05
ENSGACG00000000814	0.0258831	2.11782e-21	0.024814
ENSGACG00000000815	0.948596	1.00754e-09	0.618873
ENSGACG00000000816	0.00109619	2.6513e-21	0.00109437
ENSGACG00000000817	0.0015936	8.53706e-25	0.00157748
ENSGACG00000000818	0.0039366	8.87382e-15	0.0039366
ENSGACG00000000819	0.999285	1.09383e-17	0.839622
ENSGACG00000000820	0.000332022	2.65194e-32	0.000332022
ENSGACG00000000821	0.00321168	1.79347e-19	0.00317334
ENSGACG00000000822	3.55152e-05	3.7051e-37	3.55152e-05
ENSGACG00000000823	1	4.60883e-11	0.000329244
ENSGACG00000000825	0.0658799	6.20919e-14	0.064341
ENSGACG00000000826	0.047261	3.53403e-11	0.0388029
ENSGACG00000000827	0.0477434	2.34961e-06	0.0374986
ENSGACG00000000828	0.0695417	1.57181e-21	0.0641877
ENSGACG00000000829	0.981106	4.2557e-14	0.113964
ENSGACG00000000830	0.0957682	3.03931e-12	0.0643818
ENSGACG00000000831	0.999992	1.39649e-16	0.000971051
ENSGACG00000000832	0.109852	4.09949e-14	0.109852
ENSGACG00000000833	0.99998	7.40892e-17	0.824547
ENSGACG00000000836	0.938389	2.49639e-11	0.382086
ENSGACG00000000839	0.418501	0.151525	0.0767289
ENSGACG00000000842	0.988796	6.80079e-11	0.957579
ENSGACG00000000843	0.0178737	2.72607e-29	0.0177435
ENSGACG00000000844	0.209267	8.37616e-06	0.209276
ENSGACG00000000845	1.368e-32	0.0024649	0.0024649
ENSGACG00000000846	0.000386305	2.24046e-28	0.000386305
ENSGACG00000000847	0.97848	1.96194e-15	0.978092
ENSGACG00000000848	0.996601	1.34121e-10	0.0513909
ENSGACG00000000850	0.926967	1.00504e-23	0.0983693
ENSGACG00000000852	0.0090572	3.22725e-17	0.00865069
ENSGACG00000000855	0.0118523	1.27227e-22	0.0114937
ENSGACG00000000856	0.873051	2.23478e-08	0.11826
ENSGACG00000000858	0.99858	5.72484e-24	0.843865
ENSGACG00000000860	0.512515	1.42734e-29	0.512069
ENSGACG00000000861	0.960814	2.49357e-10	0.960814
ENSGACG00000000862	0.00468921	1.68972e-15	0.00467947
ENSGACG00000000865	0.00786531	3.15128e-18	0.00759563
ENSGACG00000000869	0.260845	0.719889	0.980734
ENSGACG00000000870	0.613032	4.20967e-07	0.234389
ENSGACG00000000872	0.958765	6.49961e-34	0.958765
ENSGACG00000000873	0.056038	1.16535e-06	0.0560392
ENSGACG00000000875	0.593061	2.2417e-21	0.0992425
ENSGACG00000000877	0.519268	5.21165e-19	0.43399
ENSGACG00000000880	0.690664	2.10137e-20	0.678725
ENSGACG00000000881	0.058789	2.66881e-08	0.0587467
ENSGACG00000000882	0.26952	1.33137e-27	0.268407
ENSGACG00000000883	0.977215	4.62239e-05	0.893359
ENSGACG00000000884	0.0130583	2.43608e-22	0.0130172
ENSGACG00000000885	0.0916036	6.4603e-13	0.0755667
ENSGACG00000000887	0.965183	2.59055e-08	0.0851759
ENSGACG00000000888	0.99958	1.58762e-21	0.0601085
ENSGACG00000000889	0.483044	6.38852e-09	0.483044
ENSGACG00000000893	0.0609543	0.000491342	0.0607347
ENSGACG00000000895	0.000415983	4.33155e-18	0.000415983
ENSGACG00000000897	0.998767	1.37799e-21	0.0651627
ENSGACG00000000898	0.0822154	2.50061e-12	0.0822154
ENSGACG00000000905	0.99985	2.29318e-13	0.018493
ENSGACG00000000906	0.997447	7.53242e-13	0.0217688
ENSGACG00000000909	0.464151	2.67063e-07	0.464151
ENSGACG00000000911	0.0809414	7.67802e-13	0.0809414
ENSGACG00000000913	0.000177288	1.55591e-24	0.000177199
ENSGACG00000000914	0.0113392	1.11505e-09	0.0113388
ENSGACG00000000919	0.688249	5.35204e-10	0.537939
ENSGACG00000000920	0.999051	1.16938e-12	0.0197341
ENSGACG00000000923	0.70164	6.45425e-07	0.41322
ENSGACG00000000924	0.00415438	5.47188e-21	0.00413197
ENSGACG00000000926	0.00354873	1.26953e-15	0.00354873
ENSGACG00000000930	0.00666903	2.09803e-09	0.00645698
ENSGACG00000000932	0.00634718	2.47411e-18	0.00615587
ENSGACG00000000933	0.00534557	1.59521e-13	0.00534557
ENSGACG00000000934	0.000132392	2.15326e-30	0.000132392
ENSGACG00000000936	0.0033529	3.29656e-17	0.0033529
ENSGACG00000000939	0.0328574	7.8675e-22	0.0321808
ENSGACG00000000940	0.00485651	1.81105e-23	0.00483496
ENSGACG00000000941	0.00158977	1.3848e-14	0.00158977
ENSGACG00000000945	0.0261263	2.09361e-12	0.0261263
ENSGACG00000000948	0.00925907	6.72449e-12	0.0089829
ENSGACG00000000951	0.000528273	4.82241e-10	0.000528274
ENSGACG00000000954	0.996846	5.39793e-15	0.0441245
ENSGACG00000000959	0.999999	1.72056e-17	0.000182619
ENSGACG00000000963	0.687324	2.32791e-18	0.165235
ENSGACG00000000964	1.24728e-05	0.00245638	0.00246635
ENSGACG00000000965	0.00886803	1.29476e-16	0.00850256
ENSGACG00000000966	0.0057712	1.55257e-17	0.00559441
ENSGACG00000000970	0.0180604	2.04004e-09	0.0174212
ENSGACG00000000972	0.144741	2.32137e-10	0.0963506
ENSGACG00000000973	1	3.65657e-22	0.00261411
ENSGACG00000000975	6.13925e-06	0.0175925	0.0175986
ENSGACG00000000976	0.771833	3.45168e-10	0.0901016
ENSGACG00000000980	0.000143414	3.24774e-30	0.000143414
ENSGACG00000000981	0.986161	1.07822e-09	0.0167548
ENSGACG00000000982	0.00632871	1.28153e-05	0.00634153
ENSGACG00000000986	0.00302627	1.69742e-27	0.00302627
ENSGACG00000000987	0.0206859	2.66224e-10	0.0192684
ENSGACG00000000989	0.000215127	1.50257e-28	0.000215127
ENSGACG00000000990	0.0322174	1.51074e-23	0.0314364
ENSGACG00000000995	0.484657	3.72706e-09	0.392452
ENSGACG00000000996	0.00962541	7.0862e-17	0.00935889
ENSGACG00000000999	0.0611423	3.21065e-17	0.0510901
ENSGACG00000001000	0.0812959	1.20959e-05	0.081308
ENSGACG00000001002	0.063676	1.02577e-19	0.0628169
ENSGACG00000001005	0.000921345	2.5495e-28	0.000921345
ENSGACG00000001006	0.384586	2.94933e-14	0.180866
ENSGACG00000001007	0.00835574	3.17912e-13	0.00816221
ENSGACG00000001008	0.470532	2.08858e-07	0.119011
ENSGACG00000001012	0.0993489	1.44322e-06	0.0993503
ENSGACG00000001013	0.0234968	1.51699e-12	0.0234968
ENSGACG00000001021	0.0966078	6.22238e-18	0.0959178
ENSGACG00000001022	0.0032215	1.10886e-18	0.00320124
ENSGACG00000001023	0.000100282	1.76474e-07	0.000100459
ENSGACG00000001024	0.0156631	1.86564e-24	0.0150078
ENSGACG00000001026	0.0194583	3.15626e-13	0.017714
ENSGACG00000001027	0.790692	1.33905e-06	0.116148
ENSGACG00000001028	0.998706	5.9603e-11	0.279491
ENSGACG00000001029	3.37158e-05	8.55029e-38	3.37158e-05
ENSGACG00000001035	0.0396054	9.31765e-13	0.0367536
ENSGACG00000001040	0.0751587	3.56601e-06	0.0580359
ENSGACG00000001042	0.000300758	2.532e-31	0.000300758
ENSGACG00000001047	0.147854	0.000328365	0.148182
ENSGACG00000001049	0.988607	1.15089e-12	0.0355358
ENSGACG00000001052	0.230788	1.41975e-12	0.230788
ENSGACG00000001055	0.294498	1.81858e-05	0.294516
ENSGACG00000001056	0.0763062	5.64894e-17	0.0583597
ENSGACG00000001058	1	1.01926e-16	0.365643
ENSGACG00000001059	0.000519483	3.89957e-32	0.000519483
ENSGACG00000001061	0.161276	7.90253e-08	0.160209
ENSGACG00000001062	0.018029	6.73909e-23	0.0168288
ENSGACG00000001063	0.998827	7.38018e-25	0.89788
ENSGACG00000001064	0.999999	2.24675e-19	0.98436
ENSGACG00000001065	0.00427295	2.86827e-14	0.00423454
ENSGACG00000001066	0.00152769	1.23306e-31	0.00152769
ENSGACG00000001068	0.999999	1.28291e-17	9.97972e-06
ENSGACG00000001069	0.00155187	6.53244e-16	0.00155187
ENSGACG00000001070	0.981167	3.0875e-13	0.0629588
ENSGACG00000001072	1.47073e-05	2.76703e-11	1.47073e-05
ENSGACG00000001073	0.0397548	3.44752e-06	0.0362106
ENSGACG00000001074	0.00177591	3.3591e-21	0.00176036
ENSGACG00000001076	0.829539	6.25713e-06	0.196453
ENSGACG00000001078	0.0233347	1.10409e-22	0.0220231
ENSGACG00000001079	0.021823	3.11138e-13	0.0205425
ENSGACG00000001080	0.0174451	1.53525e-21	0.016813
ENSGACG00000001081	2.39938e-07	4.30293e-08	2.82968e-07
ENSGACG00000001082	0.000283696	3.61322e-31	0.000283696
ENSGACG00000001083	0.71245	1.63206e-17	0.464468
ENSGACG00000001084	0.630735	8.28206e-09	0.348253
ENSGACG00000001085	0.123511	0.00203109	0.119711
ENSGACG00000001086	0.0491079	8.20917e-23	0.0386068
ENSGACG00000001087	0.00149397	9.41226e-29	0.00149397
ENSGACG00000001088	0.00173322	2.16859e-25	0.00173141
ENSGACG00000001089	0.786275	4.53719e-06	0.784765
ENSGACG00000001090	0.15657	6.29139e-15	0.123867
ENSGACG00000001091	0.00199748	1.65792e-06	0.00199914
ENSGACG00000001092	0.0276293	7.72946e-05	0.0248781
ENSGACG00000001093	0.961192	2.51538e-26	0.938057
ENSGACG00000001094	0.028155	2.86481e-21	0.0272245
ENSGACG00000001095	0.0326325	2.06486e-19	0.0293849
ENSGACG00000001096	0.872936	3.19128e-14	0.542901
ENSGACG00000001097	0.0102591	6.0561e-14	0.00991483
ENSGACG00000001098	0.00112103	4.58398e-27	0.00112103
ENSGACG00000001102	0.0354675	3.75653e-08	0.0354676
ENSGACG00000001103	1.74296e-05	1.55942e-39	1.74296e-05
ENSGACG00000001105	0.00506575	3.53517e-18	0.00497315
ENSGACG00000001106	0.000694653	2.82876e-27	0.000694653
ENSGACG00000001107	9.40913e-05	1.83517e-05	0.000112395
ENSGACG00000001108	6.11283e-08	0.016762	0.016762
ENSGACG00000001109	0.0239247	1.67228e-09	0.0223602
ENSGACG00000001111	0.0451922	4.07345e-10	0.0382953
ENSGACG00000001112	0.427961	2.77808e-11	0.255036
ENSGACG00000001113	3.03566e-05	3.50065e-10	3.0357e-05
ENSGACG00000001115	0.518572	9.98935e-07	0.395977
ENSGACG00000001116	0.985362	5.45796e-09	0.070616
ENSGACG00000001118	0.971552	1.76473e-13	0.618418
ENSGACG00000001120	0.0126522	6.90909e-26	0.012613
ENSGACG00000001124	0.00321791	7.20646e-21	0.0031736
ENSGACG00000001125	0.000139017	1.86105e-35	0.000139017
ENSGACG00000001131	0.0240753	1.91476e-14	0.0223974
ENSGACG00000001132	0.00863899	3.22989e-13	0.00852761
ENSGACG00000001134	1.80978e-09	0.00162467	0.00162368
ENSGACG00000001137	0.0359493	0.000114867	0.0360642
ENSGACG00000001138	0.0121187	4.89776e-15	0.0119862
ENSGACG00000001139	0.122509	4.79661e-09	0.0826385
ENSGACG00000001143	0.999979	9.82474e-16	0.0149095
ENSGACG00000001144	0.158262	3.00379e-05	0.157766
ENSGACG00000001145	0.253518	3.39285e-12	0.253518
ENSGACG00000001148	0.0304944	1.25678e-10	0.0274445
ENSGACG00000001151	1.13289e-05	3.41928e-39	1.13289e-05
ENSGACG00000001152	0.000545736	1.1454e-27	0.000545491
ENSGACG00000001153	0.00546887	1.69758e-11	0.00546886
ENSGACG00000001154	0.0386769	2.31658e-10	0.0373228
ENSGACG00000001156	0.0046272	3.98866e-30	0.00462579
ENSGACG00000001157	0.0418766	2.65803e-07	0.0418768
ENSGACG00000001158	0.0120232	6.75051e-12	0.0120232
ENSGACG00000001160	0.0247082	2.39419e-09	0.0247059
ENSGACG00000001162	0.00504338	3.21886e-24	0.00494283
ENSGACG00000001163	0.00970292	3.39288e-11	0.00970292
ENSGACG00000001164	0.0377638	9.92468e-07	0.0314663
ENSGACG00000001166	0.0506308	1.34925e-17	0.0492504
ENSGACG00000001169	0.820647	6.82022e-08	0.405208
ENSGACG00000001170	0.000511411	1.91338e-33	0.000511411
ENSGACG00000001171	0.821822	3.02732e-10	0.632783
ENSGACG00000001172	0.0421994	6.9656e-08	0.0421994
ENSGACG00000001174	0.000515517	4.26811e-22	0.000515517
ENSGACG00000001175	0.000551424	5.952e-18	0.000551424
ENSGACG00000001176	0.000153261	5.17974e-34	0.000153261
ENSGACG00000001177	0.121541	1.68034e-11	0.0828773
ENSGACG00000001179	0.0321153	3.1397e-08	0.0321154
ENSGACG00000001180	0.0298459	1.36905e-11	0.026183
ENSGACG00000001182	0.0917645	5.6104e-05	0.0916993
ENSGACG00000001183	0.00291617	3.15358e-28	0.00288341
ENSGACG00000001184	0.0223594	5.15048e-09	0.0206887
ENSGACG00000001185	0.999973	2.0552e-13	0.00172838
ENSGACG00000001186	0.000472401	7.64105e-32	0.000472401
ENSGACG00000001187	0.00366432	1.71377e-23	0.00358397
ENSGACG00000001188	0.00615094	4.43986e-21	0.00608863
ENSGACG00000001189	3.92237e-06	2.08121e-05	2.47345e-05
ENSGACG00000001190	0.142186	3.7985e-23	0.122717
ENSGACG00000001192	0.344234	0.000149626	0.344384
ENSGACG00000001193	0.15027	3.07884e-11	0.100016
ENSGACG00000001197	0.998843	7.45183e-12	0.0132702
ENSGACG00000001201	0.0299838	2.2287e-18	0.0287133
ENSGACG00000001204	0.00036274	9.21393e-31	0.00036274
ENSGACG00000001206	8.8903e-06	1.7578e-40	8.8903e-06
ENSGACG00000001208	0.0054079	4.59338e-32	0.0054079
ENSGACG00000001209	0.275397	0.72404	0.638553
ENSGACG00000001211	0.998641	8.60892e-16	0.382207
ENSGACG00000001214	0.285527	2.82085e-07	0.285527
ENSGACG00000001215	0.123513	1.08945e-10	0.123513
ENSGACG00000001217	0.000527322	2.33605e-24	0.000527322
ENSGACG00000001218	0.0844068	8.79109e-06	0.0844156
ENSGACG00000001219	0.00163083	5.45617e-24	0.00162195
ENSGACG00000001223	0.841294	2.0236e-07	0.120516
ENSGACG00000001224	0.999726	2.39649e-15	0.00812382
ENSGACG00000001225	0.000294016	9.20332e-29	0.00029397
ENSGACG00000001226	0.105671	1.19017e-06	0.105672
ENSGACG00000001228	0.00825124	7.57561e-16	0.00825124
ENSGACG00000001229	0.821636	1.05218e-11	0.821636
ENSGACG00000001230	0.0942222	0.0126545	0.0842749
ENSGACG00000001232	0.992607	5.00528e-19	0.326182
ENSGACG00000001233	0.0067344	7.49078e-16	0.0067344
ENSGACG00000001234	0.241221	2.7269e-23	0.239497
ENSGACG00000001235	0.999751	1.49507e-12	0.00723009
ENSGACG00000001237	2.55093e-05	6.36442e-36	2.55093e-05
ENSGACG00000001238	0.493042	1.32628e-23	0.345936
ENSGACG00000001239	0.999989	4.29024e-22	0.00238949
ENSGACG00000001246	0.999855	2.82866e-16	0.74802
ENSGACG00000001247	0.000435629	8.5757e-36	0.000435629
ENSGACG00000001248	0.986003	1.1126e-10	0.599976
ENSGACG00000001254	0.00690826	3.14397e-29	0.00690326
ENSGACG00000001258	0.000169207	3.98198e-36	0.000169207
ENSGACG00000001261	6.58434e-10	6.35363e-05	6.35368e-05
ENSGACG00000001275	0.999619	4.57755e-12	0.00178108
ENSGACG00000001276	0.851719	3.28762e-05	0.141679
ENSGACG00000001278	0.00289653	3.20446e-25	0.00286763
ENSGACG00000001281	0.211424	2.14193e-17	0.12299
ENSGACG00000001282	0.0241435	2.86147e-28	0.0241435
ENSGACG00000001284	0.998167	1.94197e-08	0.00321683
ENSGACG00000001286	0.844813	1.19767e-10	0.167148
ENSGACG00000001287	0.00667111	4.5421e-12	0.00667111
ENSGACG00000001288	0.117079	3.85298e-08	0.117079
ENSGACG00000001290	0.00165766	8.36537e-05	0.00173783
ENSGACG00000001291	0.0186861	3.20037e-10	0.0178451
ENSGACG00000001292	0.000315593	1.70422e-31	0.000315593
ENSGACG00000001294	0.00928176	5.22391e-17	0.00893605
ENSGACG00000001295	0.301985	5.91168e-11	0.277932
ENSGACG00000001296	0.450972	1.27227e-11	0.450972
ENSGACG00000001297	0.24012	6.57148e-08	0.24012
ENSGACG00000001298	0.0545349	7.32755e-10	0.0545348
ENSGACG00000001299	0.0165036	8.38845e-10	0.0160485
ENSGACG00000001300	0.999961	3.74353e-16	0.000589727
ENSGACG00000001301	0.975671	5.38487e-22	0.126858
ENSGACG00000001302	0.118208	6.46426e-05	0.077973
ENSGACG00000001304	0.164456	1.27749e-11	0.149729
ENSGACG00000001306	0.0442778	1.63225e-08	0.0442778
ENSGACG00000001307	0.915904	2.64145e-07	0.0694279
ENSGACG00000001308	0.00950955	1.71661e-09	0.00950943
ENSGACG00000001310	0.00547814	5.84368e-26	0.00546647
ENSGACG00000001312	0.00105014	1.33284e-15	0.00105014
ENSGACG00000001316	0.99997	5.89021e-16	0.000274046
ENSGACG00000001317	0.839406	8.77742e-23	0.551219
ENSGACG00000001323	0.0938992	1.19599e-21	0.0649086
ENSGACG00000001324	0.00383383	2.23047e-20	0.00374772
ENSGACG00000001327	0.0322486	1.97162e-06	0.0316506
ENSGACG00000001328	0.00144765	4.02064e-27	0.00144765
ENSGACG00000001331	0.363216	1.33404e-21	0.329355
ENSGACG00000001332	0.0780641	7.85951e-11	0.0698329
ENSGACG00000001333	0.67703	5.19039e-06	0.620119
ENSGACG00000001334	0.959962	1.1463e-07	0.0397068
ENSGACG00000001336	0.00548864	1.01995e-14	0.00548864
ENSGACG00000001337	0.0747679	3.32095e-08	0.0619268
ENSGACG00000001343	0.0126172	6.78815e-14	0.0120063
ENSGACG00000001345	0.997986	1.52255e-15	0.866487
ENSGACG00000001351	0.0710639	1.08463e-11	0.0535511
ENSGACG00000001352	0.0101787	8.48062e-09	0.00960288
ENSGACG00000001353	0.0198612	5.26393e-05	0.0185313
ENSGACG00000001354	0.117311	4.77573e-14	0.0958211
ENSGACG00000001355	9.44108e-05	1.09923e-34	9.44108e-05
ENSGACG00000001356	0.00591577	3.37074e-15	0.00579609
ENSGACG00000001359	0.0259321	2.13001e-08	0.0244675
ENSGACG00000001360	0.000773782	2.26969e-22	0.000773273
ENSGACG00000001361	0.00200199	1.36299e-28	0.00200017
ENSGACG00000001363	0.000525841	6.84719e-28	0.000525841
ENSGACG00000001365	0.0128692	6.73084e-14	0.0125448
ENSGACG00000001366	0.999672	6.85559e-13	0.0451671
ENSGACG00000001368	0.0234116	3.53468e-05	0.0234307
ENSGACG00000001370	0.993412	3.27907e-11	0.0562873
ENSGACG00000001371	0.144934	7.76097e-07	0.144935
ENSGACG00000001373	0.0520842	3.33916e-13	0.0439707
ENSGACG00000001374	0.173114	7.05778e-12	0.173114
ENSGACG00000001377	0.017202	7.65852e-19	0.0157017
ENSGACG00000001379	0.238849	0.0018959	0.240745
ENSGACG00000001380	0.958178	2.73763e-15	0.193444
ENSGACG00000001381	0.000101199	3.0588e-36	0.000101199
ENSGACG00000001382	0.0453089	9.11023e-16	0.0440504
ENSGACG00000001387	0.0201628	2.12831e-09	0.0201627
ENSGACG00000001388	0.00062517	2.03513e-29	0.000624263
ENSGACG00000001389	1.31649e-05	3.42793e-38	1.31649e-05
ENSGACG00000001397	0.96262	2.00679e-14	0.757809
ENSGACG00000001402	0.00172648	3.46863e-25	0.00172648
ENSGACG00000001405	0.0631393	3.2222e-24	0.0503484
ENSGACG00000001406	0.271856	2.33319e-06	0.0984849
ENSGACG00000001407	7.46354e-07	0.364129	0.36413
ENSGACG00000001408	0.00360224	1.87334e-27	0.0035345
ENSGACG00000001409	0.412942	3.10665e-08	0.412942
ENSGACG00000001413	0.00741081	3.05248e-10	0.0073487
ENSGACG00000001414	0.0605266	4.62343e-06	0.0605262
ENSGACG00000001415	0.999999	5.57652e-14	1.89297e-06
ENSGACG00000001420	0.023645	3.70802e-09	0.0224073
ENSGACG00000001425	0.331281	2.32712e-06	0.158954
ENSGACG00000001429	0.459692	1.80593e-08	0.344823
ENSGACG00000001435	0.0163646	0.000107387	0.0162929
ENSGACG00000001437	0.0276724	8.09321e-05	0.0238054
ENSGACG00000001438	0.383068	1.17064e-06	0.326829
ENSGACG00000001443	0.00943253	5.32976e-30	0.00943253
ENSGACG00000001446	0.246222	0.753772	0.685216
ENSGACG00000001450	0.468955	9.993e-09	0.468955
ENSGACG00000001452	2.55466e-05	7.12728e-07	2.62594e-05
ENSGACG00000001455	0.790566	1.41699e-10	0.685059
ENSGACG00000001456	0.875386	2.2128e-11	0.124909
ENSGACG00000001457	0.0952909	4.11209e-14	0.0698835
ENSGACG00000001458	0.999577	8.23504e-11	0.0107207
ENSGACG00000001460	0.466351	1.23342e-10	0.466351
ENSGACG00000001461	0.424601	5.45112e-11	0.32639
ENSGACG00000001463	0.00244021	9.67105e-29	0.00244021
ENSGACG00000001464	0.000682553	2.72134e-24	0.000682553
ENSGACG00000001466	1	1.79191e-17	0.00116145
ENSGACG00000001467	0.647478	0.000396367	0.171628
ENSGACG00000001468	0.243903	1.16018e-22	0.195706
ENSGACG00000001469	0.80954	0.010992	0.234671
ENSGACG00000001470	0.00167251	4.19736e-24	0.00166303
ENSGACG00000001471	0.0799906	1.16241e-05	0.0798338
ENSGACG00000001472	0.999315	1.96838e-09	0.0902926
ENSGACG00000001473	0.999997	1.57665e-18	0.0111035
ENSGACG00000001474	0.177489	4.6609e-29	0.176722
ENSGACG00000001475	0.489327	1.28239e-09	0.300661
ENSGACG00000001476	0.442812	8.15823e-10	0.419906
ENSGACG00000001477	0.012475	2.03329e-05	0.0115485
ENSGACG00000001478	2.87104e-11	3.14757e-08	3.15044e-08
ENSGACG00000001483	0.00800664	2.88606e-17	0.00773747
ENSGACG00000001484	0.0522821	1.05384e-08	0.0426686
ENSGACG00000001486	0.00436442	3.11727e-25	0.00431662
ENSGACG00000001488	0.000238077	5.36919e-28	0.000238077
ENSGACG00000001489	0.0173905	6.88612e-09	0.0169081
ENSGACG00000001490	3.88379e-24	0.565311	0.325905
ENSGACG00000001491	0.000122768	2.1584e-34	0.000122768
ENSGACG00000001493	1.46503e-15	0.0446703	0.0433224
ENSGACG00000001495	0.0523732	4.81277e-08	0.0514848
ENSGACG00000001496	0.00987885	2.11906e-09	0.00987872
ENSGACG00000001497	0.745843	0.00280969	0.203744
ENSGACG00000001498	0.960464	3.67407e-30	0.958925
ENSGACG00000001499	0.0283212	7.56282e-13	0.024777
ENSGACG00000001500	0.0312432	1.64707e-07	0.0265976
ENSGACG00000001501	0.776426	3.90516e-19	0.727408
ENSGACG00000001503	0.979932	1.74882e-08	0.204754
ENSGACG00000001504	0.8261	1.7334e-10	0.422917
ENSGACG00000001505	8.67828e-10	0.0028184	0.00281757
ENSGACG00000001509	0.875168	2.59246e-08	0.36666
ENSGACG00000001510	0.999937	2.53347e-17	0.895927
ENSGACG00000001511	0.0218279	3.29202e-27	0.0217798
ENSGACG00000001512	0.690614	0.000124739	0.423641
ENSGACG00000001513	0.000246279	4.09032e-32	0.000246279
ENSGACG00000001514	0.00257167	2.43118e-18	0.00256301
ENSGACG00000001519	0.84191	1.21314e-12	0.183105
ENSGACG00000001520	0.999498	0.000206169	0.0159892
ENSGACG00000001522	0.975873	3.06203e-22	0.955391
ENSGACG00000001523	0.0339182	1.423e-09	0.0324886
ENSGACG00000001524	0.529541	3.26054e-11	0.175937
ENSGACG00000001526	0.902275	7.78925e-06	0.891649
ENSGACG00000001528	0.0631135	0.599041	0.234461
ENSGACG00000001529	0.0533946	5.88536e-08	0.051232
ENSGACG00000001530	0.999987	4.02996e-22	0.00110032
ENSGACG00000001531	0.195294	5.22561e-07	0.132256
ENSGACG00000001532	0.843203	3.07608e-09	0.278559
ENSGACG00000001536	0.614991	0.00137982	0.0852785
ENSGACG00000001538	3.18739e-05	5.14237e-36	3.18739e-05
ENSGACG00000001539	0.0054608	8.95213e-15	0.00541452
ENSGACG00000001540	0.0174087	8.73586e-17	0.0174087
ENSGACG00000001542	0.0580307	1.54374e-06	0.0519746
ENSGACG00000001543	0.229469	0.000346385	0.120539
ENSGACG00000001544	0.999668	7.38075e-11	0.0065449
ENSGACG00000001546	0.0014404	1.44368e-20	0.0014404
ENSGACG00000001547	0.00643787	5.73901e-20	0.00642284
ENSGACG00000001548	0.243354	2.78284e-06	0.230632
ENSGACG00000001549	0.170065	1.4263e-05	0.169984
ENSGACG00000001550	0.0700579	1.06573e-10	0.0600711
ENSGACG00000001551	0.803574	1.99025e-15	0.730319
ENSGACG00000001552	0.0794532	2.21466e-07	0.0778137
ENSGACG00000001553	0.0493661	2.40008e-25	0.049185
ENSGACG00000001554	6.90207e-05	3.25039e-34	6.90207e-05
ENSGACG00000001555	0.170736	7.31123e-10	0.125042
ENSGACG00000001556	0.00343109	1.24384e-14	0.00343109
ENSGACG00000001557	0.99951	1.12492e-10	0.464426
ENSGACG00000001558	0.503593	3.03683e-17	0.15703
ENSGACG00000001559	0.703101	1.58221e-09	0.59752
ENSGACG00000001560	0.0255521	1.60919e-25	0.0255521
ENSGACG00000001561	0.12431	3.06214e-15	0.12431
ENSGACG00000001563	0.000989386	7.17319e-29	0.000989386
ENSGACG00000001565	0.0192825	1.30706e-09	0.0192793
ENSGACG00000001567	0.00270382	0.0154188	0.0174776
ENSGACG00000001568	0.174851	3.96139e-08	0.134954
ENSGACG00000001569	0.467027	4.00298e-09	0.131934
ENSGACG00000001571	0.0732461	6.70163e-07	0.0732467
ENSGACG00000001572	0.627565	6.19925e-14	0.476632
ENSGACG00000001573	1.97449e-09	5.15697e-06	5.15894e-06
ENSGACG00000001575	0.188944	1.19383e-06	0.124324
ENSGACG00000001576	0.986857	1.14844e-12	0.0129672
ENSGACG00000001577	0.161033	9.6074e-34	0.161033
ENSGACG00000001579	0.354125	0.000795726	0.35492
ENSGACG00000001580	0.0784691	1.13407e-11	0.072794
ENSGACG00000001581	0.533712	2.60982e-06	0.533581
ENSGACG00000001582	0.00668451	4.3323e-27	0.00662288
ENSGACG00000001583	0.158996	3.78349e-06	0.158994
ENSGACG00000001584	0.96613	5.51712e-19	0.63111
ENSGACG00000001585	2.48974e-06	8.07057e-10	2.49054e-06
ENSGACG00000001586	0.00493357	3.74824e-13	0.00493356
ENSGACG00000001587	0.258805	4.51449e-07	0.169414
ENSGACG00000001588	0.0308794	0.00107351	0.0291224
ENSGACG00000001589	0.000338122	3.41956e-32	0.000338122
ENSGACG00000001590	0.196176	1.97599e-13	0.196176
ENSGACG00000001591	0.999696	1.03983e-12	0.0559692
ENSGACG00000001593	0.0132837	0.000130678	0.0132476
ENSGACG00000001595	0.0117407	6.31312e-10	0.0117403
ENSGACG00000001596	0.000733283	1.09462e-17	0.000733283
ENSGACG00000001597	0.00410001	1.28183e-17	0.00410001
ENSGACG00000001598	0.00071887	9.43539e-28	0.00071887
ENSGACG00000001600	0.00802279	5.35887e-31	0.00802279
ENSGACG00000001602	0.85272	1.40864e-12	0.524043
ENSGACG00000001607	0.146115	1.14903e-09	0.0967837
ENSGACG00000001608	0.00814555	2.12839e-27	0.00814555
ENSGACG00000001609	0.000342197	1.35017e-27	0.000342197
ENSGACG00000001611	0.658193	2.12725e-16	0.504906
ENSGACG00000001612	0.0238477	4.52294e-13	0.0238477
ENSGACG00000001614	0.000456187	3.54378e-18	0.000456187
ENSGACG00000001615	0.0112031	1.3152e-26	0.0112031
ENSGACG00000001617	0.342491	9.13559e-05	0.262917
ENSGACG00000001619	0.258799	2.85839e-11	0.235333
ENSGACG00000001620	0.000206328	4.37016e-31	0.000206328
ENSGACG00000001621	0.00557503	2.21632e-18	0.00543705
ENSGACG00000001622	0.963074	2.1557e-07	0.850996
ENSGACG00000001630	0.461144	1.95476e-08	0.461143
ENSGACG00000001632	0.35361	1.20207e-14	0.177833
ENSGACG00000001633	0.989233	2.95445e-11	0.582334
ENSGACG00000001634	0.289971	3.65867e-19	0.129678
ENSGACG00000001637	0.00377839	1.95307e-18	0.00375078
ENSGACG00000001638	0.031927	1.64362e-05	0.0315612
ENSGACG00000001640	0.0546606	2.86695e-05	0.0515822
ENSGACG00000001641	1.45157e-07	0.0257684	0.0256674
ENSGACG00000001642	0.00481466	5.60857e-23	0.0047869
ENSGACG00000001644	0.00189373	7.1699e-29	0.00189373
ENSGACG00000001647	0.064409	3.03108e-12	0.064409
ENSGACG00000001648	0.012796	4.91366e-05	0.0128451
ENSGACG00000001649	4.10453e-05	9.24076e-38	4.10453e-05
ENSGACG00000001652	0.00509621	3.73395e-05	0.00512959
ENSGACG00000001653	0.00132507	4.55207e-24	0.00132338
ENSGACG00000001654	0.0225974	4.36819e-09	0.0209438
ENSGACG00000001655	0.1687	5.68931e-06	0.109978
ENSGACG00000001656	0.00303838	5.25121e-29	0.00298236
ENSGACG00000001657	0.894415	1.71123e-10	0.254674
ENSGACG00000001658	0.0381745	6.3856e-24	0.037635
ENSGACG00000001659	0.986242	1.09059e-10	0.0643673
ENSGACG00000001660	0.000933615	7.94476e-24	0.000931426
ENSGACG00000001661	0.984524	8.93811e-09	0.0244891
ENSGACG00000001662	0.99998	2.67334e-18	0.955223
ENSGACG00000001664	0.00657412	1.86656e-13	0.0064213
ENSGACG00000001665	0.00641763	3.32815e-20	0.0063344
ENSGACG00000001666	0.0501906	6.90421e-10	0.049376
ENSGACG00000001667	0.00104863	4.37589e-23	0.00104863
ENSGACG00000001668	0.00407317	1.83861e-14	0.00407317
ENSGACG00000001670	0.11709	2.29704e-28	0.11709
ENSGACG00000001672	0.999631	2.91008e-16	0.0107535
ENSGACG00000001674	0.0102042	1.26852e-12	0.00986957
ENSGACG00000001675	0.0104464	5.90753e-18	0.0104464
ENSGACG00000001676	0.141513	1.12187e-16	0.0897085
ENSGACG00000001677	0.0882398	3.12982e-27	0.0867229
ENSGACG00000001678	0.858543	6.76646e-07	0.858471
ENSGACG00000001679	0.0316014	2.46182e-19	0.031568
ENSGACG00000001680	0.0443732	1.62854e-07	0.0397864
ENSGACG00000001681	0.161367	8.78856e-06	0.160926
ENSGACG00000001683	0.00302084	1.73037e-16	0.00299382
ENSGACG00000001684	1	5.32411e-29	0.000260438
ENSGACG00000001686	0.189626	2.5769e-07	0.132645
ENSGACG00000001687	0.0937749	1.29606e-07	0.0737863
ENSGACG00000001688	0.0713549	2.05679e-07	0.0600611
ENSGACG00000001689	0.000316812	6.78128e-31	0.000316812
ENSGACG00000001691	0.00693469	1.60706e-11	0.00683703
ENSGACG00000001693	0.0751923	1.31228e-12	0.0675222
ENSGACG00000001694	0.314246	8.5403e-09	0.286657
ENSGACG00000001695	0.00662723	6.9065e-19	0.00655587
ENSGACG00000001696	0.305288	2.56432e-19	0.301549
ENSGACG00000001697	0.999998	4.00036e-17	0.0350267
ENSGACG00000001700	0.106975	2.64054e-18	0.0714901
ENSGACG00000001701	0.999999	3.17776e-16	1.89617e-05
ENSGACG00000001704	0.000698233	1.03132e-25	0.000696718
ENSGACG00000001706	0.00658108	8.72551e-27	0.00656399
ENSGACG00000001707	0.0876879	0.000845277	0.0885332
ENSGACG00000001709	0.992088	4.79719e-13	0.894454
ENSGACG00000001711	0.955277	4.19417e-21	0.0915657
ENSGACG00000001712	0.471974	2.55932e-12	0.471974
ENSGACG00000001713	5.12406e-07	0.991861	0.449935
ENSGACG00000001715	8.41227e-05	4.23017e-36	8.41227e-05
ENSGACG00000001718	0.999973	2.14197e-19	0.629093
ENSGACG00000001719	0.123662	9.54216e-07	0.123355
ENSGACG00000001720	0.000553867	4.83851e-25	0.000553867
ENSGACG00000001721	0.999837	1.50472e-14	0.000954122
ENSGACG00000001722	0.269389	8.53123e-23	0.262673
ENSGACG00000001727	0.325823	7.71826e-07	0.325016
ENSGACG00000001729	0.894709	2.47933e-11	0.568207
ENSGACG00000001732	0.275832	2.254e-05	0.274913
ENSGACG00000001734	0.0115946	2.02317e-17	0.0115409
ENSGACG00000001735	0.363489	3.57498e-11	0.363489
ENSGACG00000001740	0.0599019	3.67541e-10	0.0519907
ENSGACG00000001743	0.912817	2.00199e-07	0.351346
ENSGACG00000001745	0.164974	6.22229e-09	0.101794
ENSGACG00000001746	6.4415e-05	2.54573e-36	6.4415e-05
ENSGACG00000001747	0.792256	5.94359e-06	0.140268
ENSGACG00000001748	0.000156784	0.00191908	0.00207586
ENSGACG00000001749	0.307902	5.60502e-11	0.307901
ENSGACG00000001754	0.000739008	6.7179e-17	0.000739008
ENSGACG00000001755	0.347604	4.47461e-11	0.307731
ENSGACG00000001760	0.905748	5.29448e-14	0.818747
ENSGACG00000001763	0.087487	0.388103	0.42035
ENSGACG00000001765	0.0716536	3.42343e-18	0.0693542
ENSGACG00000001768	0.464095	4.77701e-25	0.375176
ENSGACG00000001776	0.0777739	2.01305e-09	0.0745118
ENSGACG00000001778	1	6.77215e-20	0.537525
ENSGACG00000001780	0.107409	4.34637e-09	0.0953482
ENSGACG00000001782	0.00580416	2.07415e-24	0.00576448
ENSGACG00000001783	0.0559859	1.83712e-09	0.0469079
ENSGACG00000001786	0.0237839	5.25779e-05	0.0225906
ENSGACG00000001789	0.0603375	1.19759e-15	0.0472664
ENSGACG00000001790	1	1.74009e-15	0.924723
ENSGACG00000001792	0.999957	4.16523e-20	0.00247373
ENSGACG00000001793	0.180388	0.0010473	0.181435
ENSGACG00000001794	0.630197	5.3372e-05	0.114194
ENSGACG00000001795	0.0153479	1.67176e-11	0.0153479
ENSGACG00000001796	0.00506635	1.8928e-26	0.00503787
ENSGACG00000001798	0.00930087	1.3076e-12	0.00930087
ENSGACG00000001800	0.405479	1.67957e-09	0.223404
ENSGACG00000001803	0.000129326	5.26807e-33	0.000129326
ENSGACG00000001804	0.00318816	4.30416e-26	0.00317196
ENSGACG00000001806	1	4.45233e-19	7.30113e-05
ENSGACG00000001807	0.483366	1.83229e-05	0.332492
ENSGACG00000001809	0.00151978	1.43405e-25	0.00151978
ENSGACG00000001811	0.122759	1.23856e-05	0.122771
ENSGACG00000001814	0.999999	7.54264e-27	0.457148
ENSGACG00000001816	0.131079	3.5429e-05	0.130743
ENSGACG00000001819	0.994417	4.84342e-07	0.177552
ENSGACG00000001828	0.526961	4.88926e-08	0.0988531
ENSGACG00000001829	0.229918	2.12979e-13	0.188685
ENSGACG00000001830	7.80048e-05	1.57527e-35	7.80048e-05
ENSGACG00000001836	0.999995	1.32695e-18	0.019855
ENSGACG00000001838	0.351626	9.12862e-08	0.350745
ENSGACG00000001840	0.997384	3.56138e-07	0.00354196
ENSGACG00000001842	0.328273	6.1556e-10	0.198822
ENSGACG00000001844	0.0135019	3.54464e-24	0.0133476
ENSGACG00000001845	0.974511	3.21433e-05	0.0674423
ENSGACG00000001846	2.08166e-05	1.14921e-37	2.08166e-05
ENSGACG00000001848	0.999997	1.04913e-14	6.1831e-05
ENSGACG00000001850	0.0995759	3.41606e-09	0.0995759
ENSGACG00000001852	0.015377	1.3982e-16	0.0151495
ENSGACG00000001853	0.00854716	6.70501e-14	0.00839525
ENSGACG00000001854	0.0362542	3.71525e-12	0.0309186
ENSGACG00000001856	0.997183	2.50488e-18	0.0962993
ENSGACG00000001857	0.128624	1.44175e-08	0.106989
ENSGACG00000001858	0.992431	1.45833e-11	0.0150894
ENSGACG00000001859	5.4718e-05	0.131011	0.131066
ENSGACG00000001860	0.114907	5.16521e-07	0.0819992
ENSGACG00000001862	0.998037	3.53017e-12	0.0155588
ENSGACG00000001865	0.5541	1.49241e-18	0.190112
ENSGACG00000001866	0.0166994	2.44153e-14	0.0160531
ENSGACG00000001871	0.690747	4.20926e-06	0.46393
ENSGACG00000001872	0.0284256	5.70943e-08	0.0271165
ENSGACG00000001873	0.00211313	1.32035e-28	0.00211313
ENSGACG00000001875	0.00126188	1.68475e-25	0.00125421
ENSGACG00000001878	0.0039659	1.44534e-21	0.00391644
ENSGACG00000001879	0.0039594	5.62235e-21	0.00393043
ENSGACG00000001880	0.999979	4.06374e-12	0.000255678
ENSGACG00000001881	3.96714e-05	7.71258e-06	4.7384e-05
ENSGACG00000001882	0.108001	2.07068e-05	0.108022
ENSGACG00000001883	0.115509	3.98531e-12	0.0785619
ENSGACG00000001884	1	8.45887e-25	2.191e-09
ENSGACG00000001885	0.974191	1.06185e-10	0.268973
ENSGACG00000001886	0.00603182	8.88061e-13	0.00592716
ENSGACG00000001887	0.000284107	1.80699e-27	0.000284107
ENSGACG00000001890	0.294262	2.56525e-11	0.178805
ENSGACG00000001893	0.872128	1.09625e-13	0.619063
ENSGACG00000001894	1	8.4275e-12	2.74166e-06
ENSGACG00000001896	0.0134053	3.06409e-21	0.0133453
ENSGACG00000001897	0.00209319	7.70583e-05	0.00216577
ENSGACG00000001898	0.0052973	1.14015e-19	0.00521307
ENSGACG00000001899	0.163452	8.97845e-07	0.163453
ENSGACG00000001901	0.167021	4.51764e-13	0.167021
ENSGACG00000001902	0.588953	2.57431e-05	0.588979
ENSGACG00000001904	0.998836	5.62146e-12	0.0319902
ENSGACG00000001905	0.965917	7.24177e-07	0.146941
ENSGACG00000001906	0.0214747	3.06788e-17	0.0203346
ENSGACG00000001909	0.413276	0.000578874	0.376717
ENSGACG00000001913	4.03388e-53	3.61531e-06	3.61531e-06
ENSGACG00000001914	0.543636	1.53598e-07	0.37752
ENSGACG00000001917	0.926753	3.41612e-07	0.912464
ENSGACG00000001919	0.272663	4.47431e-07	0.272663
ENSGACG00000001920	0.873308	2.80755e-07	0.873266
ENSGACG00000001921	0.958674	4.46881e-06	0.321054
ENSGACG00000001923	0.792064	1.13159e-11	0.469365
ENSGACG00000001925	0.995295	1.21081e-08	0.146584
ENSGACG00000001926	0.00247246	2.8742e-13	0.00247246
ENSGACG00000001927	0.0680952	1.81388e-11	0.0529711
ENSGACG00000001929	1	2.24199e-19	1.08237e-07
ENSGACG00000001930	0.89199	5.9515e-08	0.262979
ENSGACG00000001933	0.436531	1.95627e-09	0.201958
ENSGACG00000001934	0.000984876	1.74307e-29	0.000984631
ENSGACG00000001936	0.0264135	1.10862e-29	0.0228314
ENSGACG00000001938	0.000202596	8.74575e-33	0.000202596
ENSGACG00000001939	0.948342	2.92262e-09	0.560057
ENSGACG00000001940	5.88404e-18	6.39256e-12	6.39257e-12
ENSGACG00000001942	0.0154799	4.97132e-31	0.0154799
ENSGACG00000001943	0.00231335	4.51558e-25	0.00231335
ENSGACG00000001945	0.999788	1.17386e-19	0.00407164
ENSGACG00000001950	0.289291	5.34182e-08	0.152951
ENSGACG00000001954	0.085217	2.45069e-21	0.0834698
ENSGACG00000001955	0.00137561	8.19312e-22	0.00137561
ENSGACG00000001957	0.0280838	6.03687e-09	0.0280838
ENSGACG00000001958	0.00653456	1.26831e-18	0.00635022
ENSGACG00000001959	0.611159	8.7022e-12	0.611159
ENSGACG00000001960	0.00743249	6.53822e-13	0.00743249
ENSGACG00000001961	0.999296	5.87799e-21	0.924756
ENSGACG00000001964	0.45472	0.000106744	0.452934
ENSGACG00000001966	0.987925	1.39038e-09	0.0135723
ENSGACG00000001968	0.265329	0.000288591	0.255389
ENSGACG00000001969	0.00204181	8.75587e-23	0.00204181
ENSGACG00000001970	0.0500435	1.18547e-06	0.0451102
ENSGACG00000001972	0.000311369	1.0958e-18	0.000311369
ENSGACG00000001973	3.76589e-94	1.94238e-05	1.94238e-05
ENSGACG00000001974	0.137655	5.28929e-24	0.100999
ENSGACG00000001975	0.00314573	4.67768e-14	0.00311147
ENSGACG00000001979	0.130668	3.17749e-05	0.0996497
ENSGACG00000001980	0.0218942	9.79305e-10	0.0218942
ENSGACG00000001981	0.00805629	8.12038e-21	0.00775234
ENSGACG00000001984	0.0753475	2.58112e-21	0.0752053
ENSGACG00000001985	0.0140703	1.43634e-24	0.0140371
ENSGACG00000001987	0.15455	1.67065e-08	0.097273
ENSGACG00000001989	0.00385839	4.40512e-19	0.00383851
ENSGACG00000001990	0.00022989	2.59245e-33	0.00022989
ENSGACG00000001991	0.0389211	5.77682e-11	0.0330499
ENSGACG00000001992	0.109777	2.91407e-05	0.109806
ENSGACG00000001993	0.00276515	2.49755e-30	0.00272766
ENSGACG00000001994	0.000241	2.34646e-18	0.000241
ENSGACG00000001995	0.204381	1.69129e-05	0.204061
ENSGACG00000001996	0.00124064	2.97184e-19	0.00123696
ENSGACG00000001997	0.999977	2.21787e-15	0.000329638
ENSGACG00000001999	0.00775096	1.16296e-19	0.00757005
ENSGACG00000002000	0.135625	3.87719e-14	0.0882307
ENSGACG00000002002	0.000159351	1.96266e-33	0.000159351
ENSGACG00000002003	0.0629413	1.00202e-09	0.0485721
ENSGACG00000002006	0.100064	1.43687e-25	0.100026
ENSGACG00000002007	0.933731	8.36522e-07	0.0918319
ENSGACG00000002008	0.866346	0.000108534	0.739198
ENSGACG00000002009	0.685465	7.11521e-10	0.16178
ENSGACG00000002010	1.71602e-05	1.14882e-38	1.71602e-05
ENSGACG00000002011	0.793877	2.97067e-08	0.1815
ENSGACG00000002012	0.631942	2.4853e-07	0.631942
ENSGACG00000002013	0.127602	1.40815e-05	0.127616
ENSGACG00000002014	0.117605	1.39686e-07	0.117605
ENSGACG00000002015	0.000977299	2.4984e-23	0.000977299
ENSGACG00000002018	0.716512	1.12695e-07	0.716512
ENSGACG00000002019	0.964294	3.87493e-10	0.105955
ENSGACG00000002020	0.919587	1.19906e-09	0.412399
ENSGACG00000002022	0.0833764	5.11945e-08	0.0833764
ENSGACG00000002024	0.963131	1.3715e-09	0.963114
ENSGACG00000002025	4.07362e-05	5.57408e-35	4.07362e-05
ENSGACG00000002027	0.00662445	1.78364e-16	0.00649772
ENSGACG00000002028	0.113162	1.7561e-07	0.0879472
ENSGACG00000002029	0.00382052	9.04519e-27	0.0038165
ENSGACG00000002031	0.939372	4.22371e-12	0.868104
ENSGACG00000002033	0.00951169	9.10354e-12	0.00951169
ENSGACG00000002034	3.2405e-05	5.04192e-39	3.2405e-05
ENSGACG00000002035	0.00128391	3.73908e-34	0.00128391
ENSGACG00000002036	0.0496488	8.5236e-10	0.0417112
ENSGACG00000002039	0.0554824	1.52018e-13	0.0459396
ENSGACG00000002040	0.9038	2.29075e-14	0.216282
ENSGACG00000002041	0.998049	2.68956e-14	0.253944
ENSGACG00000002042	0.0447618	6.99709e-08	0.0447619
ENSGACG00000002044	0.00542673	9.21974e-15	0.00531225
ENSGACG00000002045	0.00318348	7.82653e-23	0.00317247
ENSGACG00000002048	0.000453985	2.33286e-28	0.000453985
ENSGACG00000002049	0.0540235	2.52706e-06	0.0539703
ENSGACG00000002050	0.00016231	1.17267e-36	0.00016231
ENSGACG00000002051	0.000753975	6.02767e-26	0.000753975
ENSGACG00000002053	0.00470125	1.01763e-25	0.00457717
ENSGACG00000002056	0.162036	1.89233e-07	0.138932
ENSGACG00000002057	0.166472	5.01775e-06	0.166477
ENSGACG00000002058	0.289935	4.22371e-06	0.289939
ENSGACG00000002059	0.852217	4.97005e-09	0.852217
ENSGACG00000002060	0.0133532	9.07056e-22	0.0133532
ENSGACG00000002062	0.168034	3.15579e-06	0.168037
ENSGACG00000002063	0.00721403	1.78739e-14	0.00705367
ENSGACG00000002064	0.000524698	2.05047e-18	0.000524698
ENSGACG00000002065	0.921034	1.70368e-08	0.182249
ENSGACG00000002068	1.20864e-17	1.60529e-05	1.60529e-05
ENSGACG00000002069	1.14645e-10	0.00484413	0.00484413
ENSGACG00000002071	0.00205285	3.14025e-26	0.00205285
ENSGACG00000002072	0.993797	3.37777e-10	0.993797
ENSGACG00000002073	1	1.28988e-23	0.0151194
ENSGACG00000002074	0.484676	5.96274e-25	0.482648
ENSGACG00000002077	0.00832909	9.32842e-12	0.00819663
ENSGACG00000002080	0.046639	6.98677e-12	0.0380647
ENSGACG00000002084	0.997085	1.91345e-11	0.388322
ENSGACG00000002085	0.148846	1.50545e-23	0.141631
ENSGACG00000002086	0.156219	0.710094	0.25672
ENSGACG00000002088	4.44035e-06	4.155e-42	4.44035e-06
ENSGACG00000002089	0.851415	2.33698e-11	0.799391
ENSGACG00000002091	0.217518	7.68615e-18	0.206529
ENSGACG00000002094	0.801464	1.02032e-17	0.767595
ENSGACG00000002095	0.900638	4.53261e-07	0.175883
ENSGACG00000002097	1.76054e-05	3.49332e-07	1.79547e-05
ENSGACG00000002099	0.00039636	2.77789e-28	0.00039636
ENSGACG00000002101	0.00550599	3.22022e-26	0.00550599
ENSGACG00000002102	0.0188083	1.42785e-07	0.018802
ENSGACG00000002103	0.257632	2.65533e-22	0.256456
ENSGACG00000002104	0.00630125	4.88602e-11	0.00630124
ENSGACG00000002105	0.015346	3.45468e-23	0.015142
ENSGACG00000002106	0.0204069	8.70173e-17	0.0182707
ENSGACG00000002107	0.104067	0.000140331	0.103018
ENSGACG00000002108	0.0151206	1.78545e-12	0.0147005
ENSGACG00000002109	0.329761	7.07234e-05	0.162424
ENSGACG00000002111	0.0115978	1.84856e-11	0.0115978
ENSGACG00000002113	0.00250056	1.53028e-23	0.00245997
ENSGACG00000002114	0.999999	1.07657e-13	5.71256e-05
ENSGACG00000002115	0.00370685	9.7312e-18	0.00369628
ENSGACG00000002116	2.31018e-07	8.28448e-07	1.05946e-06
ENSGACG00000002117	0.199502	2.40329e-28	0.112046
ENSGACG00000002118	4.81129e-05	2.33038e-39	4.81129e-05
ENSGACG00000002119	0.999977	4.54383e-15	0.362002
ENSGACG00000002120	0.0722182	1.44886e-12	0.0611448
ENSGACG00000002121	2.56617e-05	3.9614e-37	2.56617e-05
ENSGACG00000002122	0.084148	0.0200953	0.104243
ENSGACG00000002123	0.999271	1.6151e-05	0.230623
ENSGACG00000002125	0.0506354	5.76288e-15	0.0468282
ENSGACG00000002128	0.36027	4.78731e-07	0.360271
ENSGACG00000002129	0.00101359	5.84243e-23	0.00101359
ENSGACG00000002130	0.0962683	4.53023e-11	0.0704678
ENSGACG00000002132	0.833778	1.10391e-18	0.584471
ENSGACG00000002134	0.0159949	3.96209e-18	0.0150224
ENSGACG00000002135	0.999999	2.8352e-16	4.00513e-05
ENSGACG00000002136	0.065161	2.07993e-10	0.065161
ENSGACG00000002140	0.0396234	4.87905e-11	0.0396234
ENSGACG00000002142	0.00230307	0.00270014	0.00480151
ENSGACG00000002143	0.64358	6.58597e-32	0.6306
ENSGACG00000002144	0.409508	6.41817e-05	0.302048
ENSGACG00000002145	0.0092098	2.47571e-13	0.0088922
ENSGACG00000002146	0.000523932	2.03002e-35	0.000523932
ENSGACG00000002147	0.999737	1.01368e-09	0.00189922
ENSGACG00000002149	0.136481	1.22039e-22	0.135986
ENSGACG00000002150	0.00321868	1.43119e-21	0.00321868
ENSGACG00000002151	0.657731	3.48158e-06	0.0705214
ENSGACG00000002152	0.000104128	2.5477e-19	0.000104128
ENSGACG00000002153	0.0163989	7.57336e-10	0.0163989
ENSGACG00000002154	0.00253777	0.980455	0.982993
ENSGACG00000002155	0.0364571	5.225e-16	0.0312567
ENSGACG00000002157	0.00848712	2.38748e-27	0.00848712
ENSGACG00000002158	0.0133783	3.88867e-21	0.0128531
ENSGACG00000002159	0.0102563	5.63376e-10	0.0100634
ENSGACG00000002163	0.0944852	1.56862e-07	0.08574
ENSGACG00000002166	0.00233671	1.4759e-17	0.00232976
ENSGACG00000002167	0.0239276	6.24149e-21	0.0228353
ENSGACG00000002168	0.221728	3.3201e-08	0.221728
ENSGACG00000002170	0.0155412	8.22359e-25	0.0152412
ENSGACG00000002173	4.75535e-05	5.81267e-35	4.75535e-05
ENSGACG00000002174	0.934142	7.51152e-13	0.0882235
ENSGACG00000002175	0.404306	2.20058e-26	0.193934
ENSGACG00000002176	0.996027	2.52644e-12	0.490328
ENSGACG00000002177	0.087168	0.00231738	0.084459
ENSGACG00000002178	0.680752	1.56895e-12	0.232588
ENSGACG00000002181	0.258709	6.17118e-12	0.210821
ENSGACG00000002182	2.11066e-05	6.07808e-40	2.11066e-05
ENSGACG00000002183	0.00331707	2.19881e-30	0.00331707
ENSGACG00000002186	0.0653049	5.05319e-20	0.0582992
ENSGACG00000002187	0.0113574	1.89895e-10	0.011357
ENSGACG00000002189	0.000306077	1.0419e-35	0.000306077
ENSGACG00000002190	0.226101	2.53372e-07	0.146323
ENSGACG00000002191	0.261493	1.04649e-05	0.211489
ENSGACG00000002192	0.000109642	3.81027e-37	0.000109642
ENSGACG00000002194	0.122601	1.3716e-25	0.120209
ENSGACG00000002196	0.0333095	1.32194e-17	0.0329426
ENSGACG00000002197	0.00295864	3.75421e-18	0.00295022
ENSGACG00000002198	0.999498	1.15897e-11	0.14728
ENSGACG00000002199	0.45696	5.62532e-05	0.457016
ENSGACG00000002200	0.916582	8.54337e-08	0.340056
ENSGACG00000002201	0.000130123	2.64377e-35	0.000130123
ENSGACG00000002204	4.02089e-06	2.07696e-42	4.02089e-06
ENSGACG00000002213	0.431509	3.79254e-16	0.427419
ENSGACG00000002216	0.632639	1.06468e-07	0.19755
ENSGACG00000002219	0.999992	5.68567e-17	0.0010417
ENSGACG00000002220	0.0209603	8.98894e-18	0.0207187
ENSGACG00000002221	0.000125256	5.35819e-36	0.000125256
ENSGACG00000002222	0.0487378	6.51477e-05	0.0416693
ENSGACG00000002224	0.807955	2.70318e-13	0.0764039
ENSGACG00000002225	0.00742421	2.28223e-22	0.00737539
ENSGACG00000002227	0.162711	0.000131551	0.161046
ENSGACG00000002228	0.0382515	3.24272e-10	0.0318863
ENSGACG00000002229	0.0891175	2.59974e-07	0.0890395
ENSGACG00000002231	3.71031e-05	5.30955e-35	3.71031e-05
ENSGACG00000002233	1	4.36174e-19	5.20341e-05
ENSGACG00000002236	0.104461	1.4327e-05	0.104475
ENSGACG00000002238	0.966046	0.0335062	0.999552
ENSGACG00000002242	0.00174036	2.49984e-19	0.0017351
ENSGACG00000002243	0.00551273	2.18701e-17	0.00535618
ENSGACG00000002244	0.993557	2.54781e-10	0.0304767
ENSGACG00000002246	0.00167774	3.60279e-24	0.00167441
ENSGACG00000002247	0.999116	8.34334e-13	0.0100253
ENSGACG00000002248	0.00348559	4.26358e-15	0.00348559
ENSGACG00000002249	2.96192e-05	3.71907e-07	2.99911e-05
ENSGACG00000002250	0.996277	9.94212e-10	0.615731
ENSGACG00000002253	0.0431329	9.93242e-11	0.0431328
ENSGACG00000002256	0.0980368	4.86302e-25	0.0976671
ENSGACG00000002257	0.999989	5.96864e-23	0.24691
ENSGACG00000002258	0.0273898	1.04372e-14	0.0246676
ENSGACG00000002260	0.0212046	1.68497e-19	0.0211312
ENSGACG00000002262	0.995257	1.6598e-10	0.0809951
ENSGACG00000002265	0.0567813	3.99181e-25	0.056182
ENSGACG00000002266	0.000612596	1.4626e-16	0.000612596
ENSGACG00000002267	0.0457006	3.41877e-28	0.0449755
ENSGACG00000002268	0.838814	3.15395e-17	0.217396
ENSGACG00000002269	0.0152685	6.99668e-15	0.0141834
ENSGACG00000002271	0.839279	7.29115e-18	0.538846
ENSGACG00000002272	0.00179912	8.18159e-07	0.00179989
ENSGACG00000002276	0.000142108	1.4883e-31	0.000142108
ENSGACG00000002277	0.0205009	8.34777e-08	0.020497
ENSGACG00000002280	0.976119	5.25048e-10	0.0983201
ENSGACG00000002282	0.0162777	4.00549e-13	0.0153864
ENSGACG00000002284	0.203458	5.51294e-07	0.160594
ENSGACG00000002285	0.00304056	2.10553e-18	0.00300453
ENSGACG00000002286	0.999998	1.02887e-22	0.0210344
ENSGACG00000002287	0.189097	1.78174e-07	0.189097
ENSGACG00000002288	0.247762	2.37894e-19	0.24681
ENSGACG00000002290	0.0118523	2.92787e-10	0.0118523
ENSGACG00000002292	0.747989	2.46878e-25	0.732064
ENSGACG00000002293	0.000155478	4.50764e-31	0.000155478
ENSGACG00000002294	0.00676806	7.70827e-17	0.00676806
ENSGACG00000002295	0.0333971	3.59353e-08	0.0333971
ENSGACG00000002297	1	3.47111e-30	0.998766
ENSGACG00000002298	0.151467	5.12772e-23	0.136946
ENSGACG00000002299	0.239301	3.81447e-09	0.193207
ENSGACG00000002300	0.171586	0.000299242	0.168199
ENSGACG00000002303	0.00479751	1.87807e-13	0.00469985
ENSGACG00000002304	0.00309993	1.91277e-22	0.00306094
ENSGACG00000002305	1	8.61917e-22	9.71345e-06
ENSGACG00000002306	0.139665	1.32873e-05	0.139634
ENSGACG00000002307	0.023628	2.93345e-10	0.0221341
ENSGACG00000002309	0.990361	9.20505e-08	0.0318452
ENSGACG00000002310	0.99763	3.50994e-09	0.0259411
ENSGACG00000002313	0.999999	6.99782e-18	0.959657
ENSGACG00000002314	0.975343	1.23562e-07	0.812019
ENSGACG00000002315	0.00074849	4.87933e-16	0.00074849
ENSGACG00000002316	0.0772739	1.52315e-12	0.0729876
ENSGACG00000002319	0.0707001	2.93457e-23	0.0679962
ENSGACG00000002320	0.808192	8.60809e-19	0.791461
ENSGACG00000002321	0.000922493	2.80225e-26	0.000922223
ENSGACG00000002323	0.00888707	5.78669e-11	0.00861102
ENSGACG00000002324	0.0762938	2.318e-11	0.0608391
ENSGACG00000002325	0.00525891	2.78418e-25	0.00513563
ENSGACG00000002326	0.00647554	1.4206e-22	0.00627453
ENSGACG00000002327	0.0215454	4.76826e-22	0.0213893
ENSGACG00000002329	0.999999	3.74938e-13	0.594972
ENSGACG00000002330	0.952979	4.06408e-08	0.0884617
ENSGACG00000002331	0.517159	5.79757e-06	0.517165
ENSGACG00000002332	0.00327221	7.55987e-14	0.00327221
ENSGACG00000002334	0.00442054	1.37922e-18	0.00431727
ENSGACG00000002335	0.00241361	2.97129e-17	0.00241361
ENSGACG00000002338	0.921808	2.82089e-09	0.19701
ENSGACG00000002339	0.998993	5.26319e-14	0.0869233
ENSGACG00000002341	0.0251891	6.45268e-06	0.023656
ENSGACG00000002344	0.000605798	7.95403e-26	0.000605628
ENSGACG00000002345	0.00719021	3.64075e-14	0.00719021
ENSGACG00000002346	0.99601	7.08999e-13	0.79581
ENSGACG00000002347	0.99997	7.7751e-14	0.0259594
ENSGACG00000002350	0.0109391	7.62664e-18	0.0105278
ENSGACG00000002351	0.292342	1.52005e-12	0.168686
ENSGACG00000002352	0.000346314	7.7227e-29	0.000346314
ENSGACG00000002353	0.15751	2.65345e-31	0.156472
ENSGACG00000002354	0.00333453	1.1508e-26	0.00333453
ENSGACG00000002355	0.010407	0.00309909	0.0135061
ENSGACG00000002356	0.0675397	6.47121e-24	0.0646647
ENSGACG00000002357	0.309539	1.30314e-05	0.212057
ENSGACG00000002358	9.11636e-05	5.36661e-35	9.11636e-05
ENSGACG00000002360	0.0202947	4.31973e-10	0.0193315
ENSGACG00000002362	0.999424	5.13575e-17	0.239331
ENSGACG00000002363	0.998317	4.17705e-10	0.166801
ENSGACG00000002364	0.00372208	2.40467e-23	0.00370557
ENSGACG00000002365	0.775807	2.39984e-21	0.760319
ENSGACG00000002366	0.917735	5.58009e-10	0.297757
ENSGACG00000002367	0.919456	1.60683e-12	0.421867
ENSGACG00000002368	0.380792	1.58604e-06	0.0997991
ENSGACG00000002369	0.999404	0.000265204	0.00575726
ENSGACG00000002370	0.239173	4.06352e-16	0.116346
ENSGACG00000002371	8.49732e-05	6.7499e-05	0.000152472
ENSGACG00000002372	0.000113927	1.10508e-32	0.000113927
ENSGACG00000002373	0.999987	5.68841e-07	0.000324064
ENSGACG00000002374	0.596858	0.00157594	0.439553
ENSGACG00000002375	0.00254363	5.41544e-30	0.0025311
ENSGACG00000002376	0.998985	7.63851e-09	0.0474921
ENSGACG00000002377	0.00152819	5.1571e-21	0.00151317
ENSGACG00000002378	0.344877	3.81196e-05	0.112898
ENSGACG00000002379	0.00306551	1.37629e-30	0.00306551
ENSGACG00000002381	0.326357	1.30232e-09	0.293508
ENSGACG00000002382	0.175976	1.06901e-08	0.152141
ENSGACG00000002383	1	1.44055e-17	0.000115962
ENSGACG00000002384	0.0403957	1.34182e-12	0.0345169
ENSGACG00000002385	0.976348	1.27869e-14	0.597059
ENSGACG00000002386	0.583563	2.94862e-12	0.583563
ENSGACG00000002388	0.226911	0.000148638	0.20457
ENSGACG00000002389	0.0538035	3.57873e-26	0.0537234
ENSGACG00000002390	0.0476011	9.75976e-11	0.0476011
ENSGACG00000002391	0.401473	5.40395e-16	0.355155
ENSGACG00000002393	0.179401	3.83879e-16	0.145047
ENSGACG00000002394	0.0353245	2.00207e-06	0.0352827
ENSGACG00000002395	0.0152907	1.95522e-11	0.0152907
ENSGACG00000002396	0.999933	6.99244e-13	0.0143965
ENSGACG00000002397	0.00262398	2.911e-32	0.00261495
ENSGACG00000002398	0.000879958	0.000152202	0.00103086
ENSGACG00000002401	0.204091	9.7756e-10	0.189086
ENSGACG00000002406	0.037536	3.43774e-15	0.0347368
ENSGACG00000002407	0.314453	2.54724e-08	0.264228
ENSGACG00000002409	0.999998	3.89647e-17	0.000396752
ENSGACG00000002411	5.47958e-05	4.82677e-34	5.47958e-05
ENSGACG00000002412	0.285172	5.12647e-18	0.281985
ENSGACG00000002414	4.90465e-05	2.59055e-36	4.90465e-05
ENSGACG00000002415	0.0506886	3.9935e-15	0.0477725
ENSGACG00000002416	0.982879	1.3441e-15	0.0562205
ENSGACG00000002417	0.97599	2.44687e-11	0.0517782
ENSGACG00000002418	0.00321072	3.13084e-26	0.0031466
ENSGACG00000002421	0.00988981	1.63657e-15	0.00970565
ENSGACG00000002423	0.0242633	1.18187e-13	0.0227737
ENSGACG00000002424	0.00415348	3.73687e-23	0.00406732
ENSGACG00000002425	0.120084	2.48794e-08	0.104024
ENSGACG00000002426	0.418195	2.10735e-30	0.417621
ENSGACG00000002428	0.0148989	1.3218e-16	0.0138893
ENSGACG00000002429	0.620596	8.82697e-08	0.620596
ENSGACG00000002430	0.665638	5.37343e-08	0.665423
ENSGACG00000002434	8.68121e-06	2.99419e-10	8.68151e-06
ENSGACG00000002435	0.0370971	4.49715e-20	0.03571
ENSGACG00000002437	0.984978	8.99e-07	0.202789
ENSGACG00000002438	0.00329606	2.67166e-17	0.00323184
ENSGACG00000002439	0.991128	5.41501e-28	0.990839
ENSGACG00000002440	0.997499	1.51814e-14	0.0487796
ENSGACG00000002442	0.00712273	5.45133e-24	0.00712273
ENSGACG00000002443	0.858575	0.000100885	0.557458
ENSGACG00000002444	0.97386	7.60691e-12	0.97386
ENSGACG00000002445	0.0002782	0.00406276	0.00431887
ENSGACG00000002446	0.97695	1.15764e-11	0.97695
ENSGACG00000002447	0.00188558	4.55624e-18	0.00187814
ENSGACG00000002448	0.0164255	2.8842e-14	0.0158281
ENSGACG00000002450	0.739246	7.4632e-13	0.169968
ENSGACG00000002451	0.970803	1.94524e-13	0.88095
ENSGACG00000002452	0.00262095	4.1297e-30	0.00257567
ENSGACG00000002453	0.186462	0.00846625	0.0940342
ENSGACG00000002455	0.000213275	3.05277e-25	0.000213275
ENSGACG00000002456	0.0115559	3.18764e-21	0.0109963
ENSGACG00000002457	0.481523	0.0092331	0.0919932
ENSGACG00000002458	0.000360932	6.80371e-29	0.000360932
ENSGACG00000002459	0.0100908	7.86006e-12	0.00971715
ENSGACG00000002460	0.00517598	9.22915e-13	0.00512978
ENSGACG00000002461	0.0615869	3.39263e-14	0.0615869
ENSGACG00000002462	0.000300232	7.01724e-18	0.000300232
ENSGACG00000002465	0.757273	5.17857e-07	0.142425
ENSGACG00000002470	0.945363	1.87691e-09	0.351149
ENSGACG00000002472	0.0609845	7.86591e-21	0.058984
ENSGACG00000002475	0.999972	2.06796e-15	0.00138503
ENSGACG00000002476	0.999979	1.98511e-13	0.00182165
ENSGACG00000002478	0.622348	0.0624937	0.0902596
ENSGACG00000002479	0.181931	9.84523e-07	0.154132
ENSGACG00000002481	0.0931764	2.06296e-12	0.0908266
ENSGACG00000002482	0.000130034	3.63129e-19	0.000130034
ENSGACG00000002483	0.00458283	6.40759e-17	0.00458283
ENSGACG00000002484	0.0100822	9.95629e-15	0.00968543
ENSGACG00000002485	0.152595	0.000145265	0.15274
ENSGACG00000002486	0.131802	1.693e-10	0.0836078
ENSGACG00000002487	0.140915	0.000222978	0.138938
ENSGACG00000002488	5.24365e-05	1.14951e-36	5.24365e-05
ENSGACG00000002489	0.0124857	8.61749e-10	0.0124857
ENSGACG00000002491	0.0392412	5.50415e-16	0.0357933
ENSGACG00000002492	0.321523	4.38657e-10	0.321523
ENSGACG00000002494	0.30889	6.65498e-07	0.201916
ENSGACG00000002495	0.989718	8.2515e-13	0.101844
ENSGACG00000002496	0.0110392	3.19186e-11	0.0108189
ENSGACG00000002497	0.998936	2.71691e-09	0.128117
ENSGACG00000002498	0.999988	1.25376e-16	0.000710582
ENSGACG00000002499	0.176401	8.38257e-09	0.167355
ENSGACG00000002500	0.0209721	2.23591e-10	0.0195974
ENSGACG00000002501	0.920221	1.40286e-05	0.114302
ENSGACG00000002502	0.980755	1.25426e-13	0.137728
ENSGACG00000002503	0.00674511	2.54762e-14	0.00674511
ENSGACG00000002504	0.0519127	2.44698e-16	0.0485118
ENSGACG00000002505	0.554064	1.18886e-18	0.163713
ENSGACG00000002507	0.0243612	2.17162e-16	0.0219096
ENSGACG00000002508	0.00205426	1.24217e-29	0.00205426
ENSGACG00000002509	0.882091	9.4104e-08	0.619892
ENSGACG00000002510	0.0856435	5.82172e-07	0.0856441
ENSGACG00000002511	0.000313604	1.78135e-28	0.000313604
ENSGACG00000002512	1	7.07918e-23	0.89929
ENSGACG00000002513	0.083896	0.00019491	0.0840909
ENSGACG00000002514	0.0103074	1.32618e-27	0.0102953
ENSGACG00000002515	0.989548	8.27336e-08	0.988658
ENSGACG00000002516	0.0507189	4.00245e-24	0.0504134
ENSGACG00000002517	0.005315	6.4092e-19	0.00524422
ENSGACG00000002518	0.360579	4.8201e-07	0.132662
ENSGACG00000002519	1	1.28756e-16	1.76079e-06
ENSGACG00000002520	0.999742	2.03582e-20	0.868916
ENSGACG00000002521	0.0872164	1.89664e-07	0.0872166
ENSGACG00000002525	0.00021379	8.87055e-27	0.00021379
ENSGACG00000002527	0.00342792	3.08459e-16	0.00342329
ENSGACG00000002528	0.0149076	1.74629e-15	0.0142074
ENSGACG00000002529	0.506137	6.0876e-10	0.16682
ENSGACG00000002530	0.125319	1.01994e-14	0.111687
ENSGACG00000002531	0.0516548	0.000184225	0.0429744
ENSGACG00000002533	0.0280102	1.16469e-09	0.0280102
ENSGACG00000002534	0.9998	1.74879e-10	0.0304942
ENSGACG00000002535	0.0683137	1.76286e-09	0.0683129
ENSGACG00000002536	0.999954	4.81769e-13	0.00146388
ENSGACG00000002537	0.00157118	1.75667e-19	0.00156951
ENSGACG00000002538	0.00183349	3.21265e-05	0.00186393
ENSGACG00000002539	0.00134459	8.32564e-26	0.00134164
ENSGACG00000002540	0.912212	1.45977e-08	0.071103
ENSGACG00000002541	0.993465	6.68107e-10	0.937045
ENSGACG00000002542	0.0107114	1.2657e-11	0.0104034
ENSGACG00000002543	0.0125134	1.50649e-28	0.0125134
ENSGACG00000002544	0.999081	4.10387e-14	0.00400704
ENSGACG00000002545	0.0383601	3.63394e-08	0.0357349
ENSGACG00000002546	0.999999	5.54064e-29	0.998958
ENSGACG00000002548	0.831966	1.62076e-09	0.831955
ENSGACG00000002549	0.995506	3.06827e-10	0.377395
ENSGACG00000002551	0.000637437	1.81955e-17	0.000637437
ENSGACG00000002552	0.000392802	4.57893e-28	0.000392802
ENSGACG00000002553	0.999776	7.68966e-14	0.00708816
ENSGACG00000002554	0.086412	2.52699e-08	0.0811761
ENSGACG00000002555	0.0036934	1.75098e-15	0.0036636
ENSGACG00000002556	0.999624	4.24406e-16	0.343386
ENSGACG00000002557	0.00510379	2.04606e-22	0.00510379
ENSGACG00000002558	0.999378	1.35532e-17	0.056095
ENSGACG00000002559	0.999974	6.81326e-20	0.243098
ENSGACG00000002561	0.0111543	9.86052e-09	0.0111528
ENSGACG00000002562	1	2.88915e-19	0.163095
ENSGACG00000002563	0.147127	9.96794e-25	0.147127
ENSGACG00000002564	0.000768312	1.28108e-17	0.000768312
ENSGACG00000002566	0.986573	1.057e-13	0.425622
ENSGACG00000002567	0.0006076	8.19499e-05	0.00068955
ENSGACG00000002569	0.000240905	8.65877e-34	0.000240905
ENSGACG00000002570	0.363895	1.93766e-09	0.15439
ENSGACG00000002571	0.32015	2.25328e-13	0.285624
ENSGACG00000002575	0.00288606	4.39902e-22	0.00287216
ENSGACG00000002576	1.39982e-05	3.40858e-38	1.39982e-05
ENSGACG00000002577	0.365609	3.59114e-15	0.343855
ENSGACG00000002578	0.00129401	0.000110314	0.00139619
ENSGACG00000002582	0.938493	4.13768e-16	0.913945
ENSGACG00000002583	0.0191282	5.13074e-16	0.0181875
ENSGACG00000002584	0.190311	4.59284e-16	0.18773
ENSGACG00000002588	0.111002	2.0615e-16	0.102288
ENSGACG00000002589	0.561631	1.19286e-18	0.41347
ENSGACG00000002592	0.170119	2.45163e-06	0.170097
ENSGACG00000002593	0.414281	4.24967e-13	0.288987
ENSGACG00000002594	0.184796	1.01e-19	0.131043
ENSGACG00000002595	0.947365	3.36354e-11	0.105181
ENSGACG00000002596	0.229626	0.0001527	0.227108
ENSGACG00000002597	0.0761453	2.45103e-20	0.0676971
ENSGACG00000002599	7.73348e-05	7.66036e-10	7.73355e-05
ENSGACG00000002600	0.000114734	8.48279e-31	0.000114734
ENSGACG00000002601	0.091032	8.76798e-14	0.0651107
ENSGACG00000002603	1	5.36159e-17	0.052488
ENSGACG00000002604	0.0228746	7.50869e-10	0.0207835
ENSGACG00000002605	0.999995	1.26587e-16	0.920273
ENSGACG00000002606	3.27064e-05	8.003e-38	3.27064e-05
ENSGACG00000002607	0.00166583	2.2142e-29	0.00166583
ENSGACG00000002608	0.999585	3.64296e-19	0.106298
ENSGACG00000002609	0.924127	2.87256e-12	0.0625991
ENSGACG00000002611	0.00422413	3.053e-13	0.00417789
ENSGACG00000002613	0.120563	1.26674e-19	0.116329
ENSGACG00000002614	0.98555	2.20705e-13	0.075997
ENSGACG00000002618	0.153516	0.846483	0.000327117
ENSGACG00000002619	0.0630764	4.53683e-05	0.0488942
ENSGACG00000002620	0.040485	0.000319927	0.0334863
ENSGACG00000002622	0.0780929	2.00856e-11	0.0780929
ENSGACG00000002623	0.00513723	7.75168e-21	0.00507591
ENSGACG00000002624	0.472859	1.2395e-05	0.197626
ENSGACG00000002625	0.951258	2.00728e-10	0.236264
ENSGACG00000002626	0.0722429	6.52872e-14	0.0709712
ENSGACG00000002627	9.77588e-05	1.76594e-07	9.79354e-05
ENSGACG00000002628	0.0583482	3.56028e-12	0.0583482
ENSGACG00000002629	0.997436	2.64303e-13	0.439278
ENSGACG00000002631	0.00189946	2.71144e-30	0.001893
ENSGACG00000002632	0.0129013	2.41023e-23	0.0128742
ENSGACG00000002633	0.996103	6.10372e-17	0.67238
ENSGACG00000002634	0.0200867	2.17529e-18	0.0199986
ENSGACG00000002635	5.3009e-05	5.01497e-36	5.3009e-05
ENSGACG00000002636	0.999964	3.9682e-08	0.000455687
ENSGACG00000002638	0.109953	3.15069e-12	0.0846527
ENSGACG00000002640	0.192807	1.62804e-30	0.192807
ENSGACG00000002641	4.99969e-06	1.23252e-41	4.99969e-06
ENSGACG00000002642	0.000576011	1.16321e-25	0.000576011
ENSGACG00000002643	0.000868816	5.48526e-11	0.000868816
ENSGACG00000002644	0.273974	3.29584e-19	0.262914
ENSGACG00000002645	0.313561	2.87035e-08	0.141616
ENSGACG00000002646	0.000169751	7.36679e-32	0.000169751
ENSGACG00000002647	0.0277496	1.64312e-11	0.0253387
ENSGACG00000002648	0.169159	0.00601506	0.150696
ENSGACG00000002649	0.575646	4.0303e-07	0.167519
ENSGACG00000002650	0.0749282	0.000320037	0.0752483
ENSGACG00000002651	0.978166	3.27074e-11	0.978166
ENSGACG00000002653	1.73575e-05	2.63083e-40	1.73575e-05
ENSGACG00000002654	1	6.13096e-16	3.91714e-05
ENSGACG00000002655	0.0484089	1.00053e-11	0.0484089
ENSGACG00000002656	0.0778809	6.59911e-11	0.0717152
ENSGACG00000002657	0.897915	1.47629e-20	0.799405
ENSGACG00000002660	0.0954823	2.79687e-24	0.0953732
ENSGACG00000002661	0.00121441	9.39777e-22	0.00121441
ENSGACG00000002662	0.0414213	5.517e-10	0.0348546
ENSGACG00000002663	0.0438279	1.79773e-12	0.039397
ENSGACG00000002664	0.00747283	1.76929e-13	0.00747283
ENSGACG00000002667	0.000287408	4.5338e-32	0.000287408
ENSGACG00000002668	0.851756	1.00628e-09	0.84563
ENSGACG00000002669	0.00261206	1.23495e-17	0.00258662
ENSGACG00000002670	0.14189	5.23127e-13	0.11479
ENSGACG00000002671	0.00211256	4.25713e-16	0.00211256
ENSGACG00000002672	0.000159178	9.13024e-19	0.000159178
ENSGACG00000002673	0.999999	8.07342e-12	0.000516439
ENSGACG00000002674	0.000349848	9.82588e-37	0.000349848
ENSGACG00000002675	0.000334543	6.94199e-25	0.000334543
ENSGACG00000002677	6.47142e-11	1.31107e-05	1.31107e-05
ENSGACG00000002678	0.00620192	5.42126e-19	0.00620192
ENSGACG00000002679	0.0225801	2.55703e-13	0.0206879
ENSGACG00000002680	0.712274	2.83119e-11	0.0974322
ENSGACG00000002682	0.0571301	5.72897e-10	0.0571301
ENSGACG00000002684	0.983094	2.86466e-17	0.912173
ENSGACG00000002685	0.0849371	5.47811e-24	0.0847398
ENSGACG00000002687	0.119784	0.000679656	0.114801
ENSGACG00000002689	0.00153553	2.07902e-23	0.0015324
ENSGACG00000002690	0.00183406	3.74443e-28	0.00183406
ENSGACG00000002693	0.0453594	5.23172e-14	0.0453594
ENSGACG00000002694	0.039159	3.13217e-17	0.0352386
ENSGACG00000002695	0.900057	9.31049e-25	0.896427
ENSGACG00000002696	0.000465771	6.28267e-17	0.000465771
ENSGACG00000002698	0.000201988	4.0728e-29	0.000201988
ENSGACG00000002700	0.0683918	1.29737e-06	0.0524111
ENSGACG00000002703	0.0115817	3.30095e-35	0.0115817
ENSGACG00000002705	0.00458656	1.89308e-22	0.004518
ENSGACG00000002707	0.0109911	3.55517e-14	0.0109911
ENSGACG00000002708	0.825717	9.47681e-07	0.13292
ENSGACG00000002710	0.00354867	8.68759e-14	0.00354867
ENSGACG00000002711	0.682465	1.97e-06	0.216012
ENSGACG00000002712	0.412788	0.000142511	0.336816
ENSGACG00000002714	0.999866	1.61968e-08	0.00118356
ENSGACG00000002715	0.995105	8.5337e-10	0.0368005
ENSGACG00000002716	0.109525	3.87455e-09	0.0914064
ENSGACG00000002717	0.996742	2.94977e-17	0.0258009
ENSGACG00000002718	0.00380185	3.35297e-29	0.00380185
ENSGACG00000002719	0.999438	5.4825e-21	0.414578
ENSGACG00000002720	0.00558802	1.55508e-15	0.00558802
ENSGACG00000002723	0.622817	1.73179e-07	0.11858
ENSGACG00000002724	0.0231352	2.62645e-30	0.0231352
ENSGACG00000002726	0.725473	0.220626	0.228801
ENSGACG00000002727	3.78e-15	1.47356e-09	1.47357e-09
ENSGACG00000002732	0.000985774	1.68529e-31	0.000985774
ENSGACG00000002733	0.098327	1.4768e-12	0.0668225
ENSGACG00000002735	0.000558409	2.60206e-28	0.000558409
ENSGACG00000002736	0.00369941	4.36061e-13	0.00369941
ENSGACG00000002737	0.0026231	1.38464e-23	0.00259436
ENSGACG00000002740	0.0179882	9.89317e-16	0.0176301
ENSGACG00000002741	0.000889143	4.26924e-28	0.000889006
ENSGACG00000002743	0.000819247	4.02615e-23	0.000819247
ENSGACG00000002744	0.799922	1.27447e-12	0.281209
ENSGACG00000002745	0.999388	2.54957e-11	0.00570551
ENSGACG00000002748	0.220134	1.87123e-21	0.209979
ENSGACG00000002749	0.452368	1.46055e-08	0.180351
ENSGACG00000002750	0.00619963	9.12921e-30	0.00599685
ENSGACG00000002751	0.00373658	1.06343e-19	0.00367897
ENSGACG00000002752	0.571102	5.40125e-09	0.197148
ENSGACG00000002753	0.999931	1.03035e-10	0.000744575
ENSGACG00000002754	0.80519	1.08155e-06	0.0979363
ENSGACG00000002755	0.489189	9.51101e-06	0.489199
ENSGACG00000002756	0.000132137	3.36524e-32	0.000132137
ENSGACG00000002757	1	6.21914e-20	0.58311
ENSGACG00000002758	0.0459022	2.57111e-07	0.0459024
ENSGACG00000002759	0.00291065	7.25166e-26	0.00291065
ENSGACG00000002760	0.899548	8.3434e-08	0.283255
ENSGACG00000002761	0.000676465	1.55194e-06	0.000678017
ENSGACG00000002762	0.849296	1.0374e-23	0.845287
ENSGACG00000002763	0.999633	4.10711e-12	0.547896
ENSGACG00000002764	0.555651	1.16551e-19	0.542697
ENSGACG00000002765	0.999972	2.83818e-15	0.0048705
ENSGACG00000002766	0.00618779	3.70598e-17	0.00611334
ENSGACG00000002767	9.95308e-05	1.10005e-35	9.95308e-05
ENSGACG00000002768	0.0408679	3.32209e-12	0.0379516
ENSGACG00000002769	0.000276198	6.75075e-35	0.000276198
ENSGACG00000002772	0.000991582	3.36143e-33	0.000991582
ENSGACG00000002773	0.999253	4.6138e-11	0.00855124
ENSGACG00000002775	0.999999	1.24194e-13	0.524538
ENSGACG00000002776	0.983095	4.55362e-15	0.0488913
ENSGACG00000002777	0.0184008	7.81765e-10	0.0184008
ENSGACG00000002778	0.0103174	1.19205e-10	0.0103174
ENSGACG00000002779	0.000818178	4.18979e-25	0.000818178
ENSGACG00000002781	0.0199439	4.54412e-22	0.0198705
ENSGACG00000002782	0.000356179	3.01303e-26	0.000356179
ENSGACG00000002783	0.178528	4.44839e-05	0.145788
ENSGACG00000002785	0.13286	6.31882e-07	0.132861
ENSGACG00000002788	0.0223131	1.06062e-14	0.0201232
ENSGACG00000002789	0.00171974	1.8418e-33	0.00171974
ENSGACG00000002790	0.157027	1.40939e-13	0.106837
ENSGACG00000002793	0.119161	5.42076e-07	0.119162
ENSGACG00000002794	0.0136293	1.65358e-10	0.0136293
ENSGACG00000002795	0.00159582	8.08317e-33	0.00158044
ENSGACG00000002796	0.107076	1.05427e-17	0.101388
ENSGACG00000002797	0.000237202	1.24874e-30	0.000237202
ENSGACG00000002798	0.00065594	4.40557e-30	0.00065594
ENSGACG00000002800	0.0128985	4.3451e-15	0.0128985
ENSGACG00000002801	0.00146367	1.24351e-23	0.00146367
ENSGACG00000002802	0.00122335	0.001063	0.00228635
ENSGACG00000002803	0.986177	1.22643e-09	0.388595
ENSGACG00000002804	0.13889	2.34289e-05	0.138913
ENSGACG00000002806	0.710041	2.19715e-07	0.710041
ENSGACG00000002808	0.999968	2.30158e-05	0.0224957
ENSGACG00000002811	0.293711	2.17181e-23	0.283765
ENSGACG00000002813	0.000482458	1.34259e-33	0.000482458
ENSGACG00000002815	0.0010152	4.32448e-25	0.0010152
ENSGACG00000002816	0.0132615	2.8295e-15	0.0124339
ENSGACG00000002817	0.434254	0.00251551	0.436769
ENSGACG00000002818	0.238027	2.34075e-09	0.123931
ENSGACG00000002820	0.0403014	3.6937e-07	0.0403017
ENSGACG00000002821	0.1016	5.15524e-24	0.0775683
ENSGACG00000002822	0.0812252	1.33843e-24	0.0703365
ENSGACG00000002825	0.0382935	1.28097e-13	0.0343855
ENSGACG00000002826	0.000154913	3.29862e-32	0.000154913
ENSGACG00000002828	0.0359794	3.55653e-09	0.0359794
ENSGACG00000002831	0.00403667	2.67831e-13	0.00403667
ENSGACG00000002834	0.000643538	8.47018e-29	0.000643538
ENSGACG00000002835	1.2202e-22	0.0280173	0.0268282
ENSGACG00000002837	0.998814	3.81349e-12	0.0175855
ENSGACG00000002842	0.00154377	1.24357e-14	0.00154377
ENSGACG00000002844	0.288092	1.81309e-10	0.146632
ENSGACG00000002845	0.31667	5.3059e-10	0.249639
ENSGACG00000002849	2.05583e-05	1.37823e-21	2.05583e-05
ENSGACG00000002852	0.00668013	4.74038e-16	0.00662504
ENSGACG00000002854	0.200625	6.84987e-06	0.199373
ENSGACG00000002856	0.147447	2.38264e-06	0.147424
ENSGACG00000002857	0.28571	1.27704e-06	0.1417
ENSGACG00000002858	0.00464836	4.24481e-27	0.00462629
ENSGACG00000002864	0.00771969	1.04681e-13	0.00771969
ENSGACG00000002865	0.00175458	3.44254e-15	0.00175458
ENSGACG00000002866	0.449152	4.15894e-21	0.42025
ENSGACG00000002867	0.0187205	2.13336e-09	0.0176725
ENSGACG00000002869	0.999734	7.1628e-10	0.00701053
ENSGACG00000002871	0.0646724	2.4627e-07	0.0646726
ENSGACG00000002872	0.797789	1.22132e-09	0.105076
ENSGACG00000002873	0.00125959	5.65384e-25	0.00125943
ENSGACG00000002874	0.218322	2.17707e-07	0.218323
ENSGACG00000002876	0.0775644	2.93891e-10	0.0649429
ENSGACG00000002878	0.440633	1.11728e-09	0.290042
ENSGACG00000002879	0.0840527	3.57448e-29	0.0840527
ENSGACG00000002881	0.00323561	3.44243e-28	0.00323561
ENSGACG00000002882	0.00420816	2.51039e-14	0.00420816
ENSGACG00000002883	0.000144296	1.05832e-31	0.000144296
ENSGACG00000002884	0.00989351	9.72197e-14	0.00989351
ENSGACG00000002885	0.674701	3.08047e-15	0.59361
ENSGACG00000002886	0.00850763	3.62199e-07	0.00850791
ENSGACG00000002887	0.124855	2.72275e-12	0.0865887
ENSGACG00000002888	0.00105549	4.3566e-20	0.00105292
ENSGACG00000002890	0.221189	5.78331e-11	0.214483
ENSGACG00000002891	0.0189853	1.02442e-12	0.0182354
ENSGACG00000002892	2.43006e-07	0.0105194	0.0105196
ENSGACG00000002895	0.944693	0.0553067	0.120898
ENSGACG00000002896	0.993809	4.85074e-22	0.0942124
ENSGACG00000002897	1	2.95365e-15	5.8526e-08
ENSGACG00000002898	0.0165564	1.25519e-10	0.015722
ENSGACG00000002899	0.999588	3.15751e-11	0.00285578
ENSGACG00000002900	0.0205953	1.69229e-07	0.0205898
ENSGACG00000002901	0.00878861	5.66616e-15	0.00878861
ENSGACG00000002903	0.00994629	5.76097e-16	0.00970054
ENSGACG00000002904	0.0138129	1.42764e-13	0.013276
ENSGACG00000002905	0.835806	2.74615e-11	0.221258
ENSGACG00000002906	0.0125225	3.12815e-19	0.0124616
ENSGACG00000002907	0.999982	9.68352e-10	0.000934121
ENSGACG00000002908	0.0612301	3.30126e-06	0.0612334
ENSGACG00000002910	0.00906787	3.7561e-20	0.00889047
ENSGACG00000002911	0.0763124	7.63176e-07	0.0763132
ENSGACG00000002914	0.265305	1.72942e-20	0.263006
ENSGACG00000002915	0.999624	1.55696e-11	0.0030142
ENSGACG00000002916	0.175984	6.16846e-08	0.0974945
ENSGACG00000002917	0.996684	7.53342e-13	0.0223007
ENSGACG00000002921	0.000885585	4.60562e-23	0.000884423
ENSGACG00000002922	0.000131641	2.15014e-36	0.000131641
ENSGACG00000002923	0.0503504	7.9083e-10	0.0503504
ENSGACG00000002925	0.789171	9.0796e-16	0.140342
ENSGACG00000002926	0.00757857	2.8471e-24	0.00723586
ENSGACG00000002927	0.000140396	1.68853e-31	0.000140396
ENSGACG00000002928	0.0272573	1.8564e-10	0.0258687
ENSGACG00000002929	3.1206e-05	4.07591e-36	3.1206e-05
ENSGACG00000002931	0.1253	1.6209e-05	0.125316
ENSGACG00000002932	0.999656	4.9188e-13	0.00370356
ENSGACG00000002934	0.51591	1.90792e-05	0.515929
ENSGACG00000002935	4.77486e-05	3.21098e-36	4.77486e-05
ENSGACG00000002936	0.000215905	3.33437e-32	0.000215905
ENSGACG00000002937	0.0407818	7.72513e-26	0.0407818
ENSGACG00000002938	0.820274	0.000185327	0.185491
ENSGACG00000002939	0.00154929	1.45842e-25	0.00154929
ENSGACG00000002941	0.0198328	5.72018e-20	0.0188594
ENSGACG00000002942	0.98686	2.37222e-17	0.836072
ENSGACG00000002943	0.00729597	1.21855e-20	0.007046
ENSGACG00000002945	0.00304931	0.0687086	0.0466571
ENSGACG00000002946	0.0196895	7.17383e-28	0.0196895
ENSGACG00000002947	6.81286e-05	1.77597e-33	6.81286e-05
ENSGACG00000002948	0.90993	2.4291e-17	0.870157
ENSGACG00000002949	0.127023	2.55287e-16	0.0822895
ENSGACG00000002951	0.365129	2.78234e-08	0.295902
ENSGACG00000002952	0.0482258	2.03702e-27	0.0451656
ENSGACG00000002953	0.0160681	9.04656e-28	0.0148009
ENSGACG00000002954	0.0363371	3.14802e-12	0.0363371
ENSGACG00000002955	0.982202	4.20687e-11	0.945041
ENSGACG00000002956	0.0322638	6.68236e-17	0.029884
ENSGACG00000002958	0.295803	1.95316e-13	0.295803
ENSGACG00000002959	0.0794718	1.70896e-07	0.0783858
ENSGACG00000002960	0.999108	2.41547e-13	0.0243248
ENSGACG00000002961	0.000294365	1.92094e-34	0.000294365
ENSGACG00000002962	0.132601	7.57251e-07	0.132602
ENSGACG00000002963	2.43686e-10	3.53906e-08	3.56342e-08
ENSGACG00000002964	0.262865	6.18207e-06	0.215654
ENSGACG00000002965	2.89731e-05	6.1219e-36	2.89731e-05
ENSGACG00000002966	0.714076	7.01361e-07	0.130091
ENSGACG00000002967	0.00337462	7.20809e-22	0.00333762
ENSGACG00000002968	0.00956693	6.23184e-24	0.00954629
ENSGACG00000002969	0.525154	6.34395e-29	0.519014
ENSGACG00000002971	0.00259443	7.12251e-17	0.00259443
ENSGACG00000002972	0.0277675	6.469e-05	0.0267388
ENSGACG00000002973	0.830732	1.87105e-05	0.40873
ENSGACG00000002974	0.316893	3.32997e-06	0.230722
ENSGACG00000002976	0.0484011	3.10352e-15	0.0466607
ENSGACG00000002977	0.999494	1.02704e-14	0.120042
ENSGACG00000002978	0.970158	2.34955e-08	0.0435849
ENSGACG00000002980	0.122921	1.09218e-05	0.122932
ENSGACG00000002981	0.214939	6.57728e-05	0.156482
ENSGACG00000002982	0.267048	2.30659e-16	0.248552
ENSGACG00000002983	0.113265	0.199292	0.113314
ENSGACG00000002984	0.0320548	5.65675e-11	0.0320548
ENSGACG00000002985	0.0497936	5.01534e-10	0.0442849
ENSGACG00000002986	0.999878	1.67618e-11	0.000783067
ENSGACG00000002987	0.215782	0.00248381	0.181551
ENSGACG00000002988	0.00151644	1.70456e-24	0.00151321
ENSGACG00000002990	0.142083	5.0193e-06	0.142089
ENSGACG00000002991	0.998226	1.21483e-08	0.014652
ENSGACG00000002992	0.135141	1.26051e-08	0.135141
ENSGACG00000002993	0.158909	1.69066e-05	0.117532
ENSGACG00000002994	0.114381	3.8907e-14	0.114381
ENSGACG00000002995	0.000405603	3.14454e-18	0.000405603
ENSGACG00000002996	0.124445	6.65773e-11	0.124445
ENSGACG00000002997	0.0663673	4.16812e-09	0.0663673
ENSGACG00000002998	0.523878	3.59843e-22	0.497017
ENSGACG00000002999	0.361111	5.74897e-07	0.359269
ENSGACG00000003000	0.999503	3.29393e-19	0.750996
ENSGACG00000003001	0.904462	4.41281e-11	0.258615
ENSGACG00000003002	0.00555435	5.32933e-13	0.00555435
ENSGACG00000003004	0.884646	3.34196e-12	0.219617
ENSGACG00000003005	0.00169606	9.33719e-22	0.00168787
ENSGACG00000003007	0.982939	1.12946e-07	0.0501194
ENSGACG00000003008	0.000247265	1.12073e-29	0.000247265
ENSGACG00000003010	0.467336	1.50284e-09	0.168111
ENSGACG00000003011	0.000127142	3.83995e-37	0.000127142
ENSGACG00000003012	0.335627	3.56142e-22	0.142656
ENSGACG00000003013	0.875933	3.8602e-18	0.798243
ENSGACG00000003014	0.00059891	1.13666e-30	0.00059891
ENSGACG00000003016	0.0562282	6.08123e-11	0.0562282
ENSGACG00000003017	0.00527188	4.84479e-14	0.00522241
ENSGACG00000003019	0.00659273	6.06577e-24	0.00659273
ENSGACG00000003020	0.00398013	1.16627e-13	0.00395082
ENSGACG00000003021	0.109908	1.35808e-24	0.0960177
ENSGACG00000003022	0.022535	6.52532e-09	0.0212869
ENSGACG00000003023	0.0613204	8.18707e-20	0.0591764
ENSGACG00000003024	2.97099e-05	3.40856e-39	2.97099e-05
ENSGACG00000003025	0.993404	2.485e-07	0.0322886
ENSGACG00000003026	0.00439012	3.57207e-22	0.00432096
ENSGACG00000003027	0.947233	9.57287e-12	0.0627923
ENSGACG00000003028	0.000212716	1.75077e-31	0.000212716
ENSGACG00000003029	0.000419676	5.30204e-17	0.000419676
ENSGACG00000003031	0.240364	0.759636	0.75909
ENSGACG00000003032	0.0866604	2.27374e-06	0.0865195
ENSGACG00000003033	0.00847412	1.71121e-18	0.0084741
ENSGACG00000003034	0.426063	8.66463e-10	0.426063
ENSGACG00000003035	0.0769492	2.71012e-09	0.0769492
ENSGACG00000003036	0.559764	9.19958e-11	0.559764
ENSGACG00000003037	0.999832	1.37824e-20	0.0238158
ENSGACG00000003041	0.0196602	2.6549e-10	0.0196602
ENSGACG00000003042	0.704362	4.36259e-07	0.704251
ENSGACG00000003043	0.0116684	1.29859e-05	0.0116813
ENSGACG00000003045	0.0329467	8.08881e-06	0.0292739
ENSGACG00000003046	0.141861	1.1815e-06	0.141862
ENSGACG00000003047	1	5.11505e-18	3.62352e-05
ENSGACG00000003048	3.84311e-05	8.32201e-38	3.84311e-05
ENSGACG00000003049	0.869075	8.54077e-21	0.575754
ENSGACG00000003051	0.000173994	6.46285e-07	0.000174641
ENSGACG00000003052	5.27699e-06	2.08865e-41	5.27699e-06
ENSGACG00000003053	0.0168801	0.000131172	0.0166257
ENSGACG00000003054	0.0142055	1.65876e-14	0.0142055
ENSGACG00000003055	0.0234723	7.95908e-25	0.0230252
ENSGACG00000003056	0.0252624	5.473e-31	0.0243007
ENSGACG00000003057	0.998643	2.4785e-09	0.860541
ENSGACG00000003058	0.15089	3.41127e-14	0.145924
ENSGACG00000003059	0.902003	0.0127237	0.0509036
ENSGACG00000003061	0.0165443	3.89996e-11	0.0150048
ENSGACG00000003062	0.999999	1.62912e-13	0.0665865
ENSGACG00000003063	0.928011	6.95614e-09	0.928011
ENSGACG00000003064	0.0420338	2.72966e-17	0.040139
ENSGACG00000003065	0.237901	2.96959e-10	0.119076
ENSGACG00000003066	0.0153274	4.02776e-10	0.0153273
ENSGACG00000003067	0.405806	1.95253e-11	0.152023
ENSGACG00000003068	0.998729	2.50806e-13	0.201758
ENSGACG00000003069	0.012077	5.44615e-15	0.0112923
ENSGACG00000003070	0.993516	2.37373e-14	0.264912
ENSGACG00000003073	0.0163346	1.49183e-08	0.0159104
ENSGACG00000003074	0.00365733	1.06428e-17	0.00365733
ENSGACG00000003075	0.317974	1.21525e-06	0.317976
ENSGACG00000003076	0.00521893	0.000518809	0.00573774
ENSGACG00000003077	1	1.24847e-17	1.02838e-05
ENSGACG00000003078	0.0126141	3.81688e-22	0.0124261
ENSGACG00000003080	9.60876e-05	1.16753e-36	9.60876e-05
ENSGACG00000003081	0.316678	8.4258e-13	0.260672
ENSGACG00000003082	0.029856	5.92453e-14	0.029856
ENSGACG00000003083	0.982655	0.0140695	0.0241192
ENSGACG00000003084	1	1.08165e-09	0.00578685
ENSGACG00000003085	0.62437	1.50765e-15	0.251553
ENSGACG00000003086	0.999997	8.95109e-16	0.000478776
ENSGACG00000003087	1.5221e-05	1.07615e-40	1.5221e-05
ENSGACG00000003088	0.00545981	9.10721e-24	0.00533747
ENSGACG00000003090	0.0705272	3.27273e-07	0.0705276
ENSGACG00000003091	0.999998	1.53052e-06	1.53052e-06
ENSGACG00000003092	0.629741	4.68893e-06	0.17064
ENSGACG00000003093	0.794456	4.8148e-06	0.582234
ENSGACG00000003094	0.0137653	0.0747864	0.0794218
ENSGACG00000003097	0.0295528	1.34282e-09	0.0295528
ENSGACG00000003098	0.129637	4.32375e-13	0.129637
ENSGACG00000003100	0.571908	1.14112e-05	0.489756
ENSGACG00000003101	0.00747975	1.33786e-18	0.00729504
ENSGACG00000003102	0.139619	7.60799e-06	0.138708
ENSGACG00000003103	0.743165	4.55531e-10	0.0779944
ENSGACG00000003105	0.220761	2.40486e-11	0.15292
ENSGACG00000003106	0.999998	1.37769e-11	0.561709
ENSGACG00000003108	0.000398359	8.35123e-10	0.00039836
ENSGACG00000003111	0.0577064	3.44559e-15	0.0493248
ENSGACG00000003112	0.00115546	3.38439e-16	0.00115546
ENSGACG00000003113	1.38421e-10	0.0389943	0.0389943
ENSGACG00000003114	1	2.102e-24	2.27176e-05
ENSGACG00000003115	0.00248673	9.40902e-19	0.00247552
ENSGACG00000003117	0.0318821	1.63613e-27	0.0314493
ENSGACG00000003118	0.384802	8.24654e-10	0.284595
ENSGACG00000003120	0.991571	1.1994e-12	0.0167445
ENSGACG00000003122	1	4.97478e-21	5.36188e-05
ENSGACG00000003124	0.989723	3.63094e-08	0.482879
ENSGACG00000003125	0.283094	1.10695e-22	0.280709
ENSGACG00000003127	0.257602	4.00629e-15	0.129456
ENSGACG00000003128	0.000744123	3.24177e-31	0.000744123
ENSGACG00000003130	0.105931	2.62384e-20	0.098981
ENSGACG00000003131	0.00362504	9.73197e-24	0.00357102
ENSGACG00000003132	0.00414232	0.91506	0.704315
ENSGACG00000003134	0.145313	2.79818e-09	0.110227
ENSGACG00000003136	0.382639	4.26755e-05	0.265275
ENSGACG00000003138	0.617746	1.40009e-06	0.25514
ENSGACG00000003140	0.00047327	2.45473e-28	0.000473246
ENSGACG00000003143	0.0357606	6.49047e-23	0.0296631
ENSGACG00000003145	0.0375565	9.72153e-09	0.0375565
ENSGACG00000003146	0.000785144	2.33378e-28	0.000785144
ENSGACG00000003147	0.0574884	4.57018e-10	0.0558913
ENSGACG00000003148	0.375589	3.43698e-07	0.217276
ENSGACG00000003149	0.771832	6.45101e-08	0.0686633
ENSGACG00000003150	0.21355	2.27474e-06	0.165622
ENSGACG00000003151	0.0215765	3.38693e-15	0.019567
ENSGACG00000003152	0.0079718	2.25867e-15	0.00762097
ENSGACG00000003154	0.000823238	4.14374e-23	0.000822032
ENSGACG00000003155	0.122975	2.42352e-07	0.0950567
ENSGACG00000003156	0.00373061	1.35553e-22	0.00371495
ENSGACG00000003157	1.27159e-05	6.68355e-40	1.27159e-05
ENSGACG00000003158	0.000169752	1.47649e-32	0.000169752
ENSGACG00000003163	0.00867512	7.4536e-28	0.00867512
ENSGACG00000003166	0.00293812	2.75486e-17	0.00290985
ENSGACG00000003167	0.000853781	2.95885e-25	0.000853781
ENSGACG00000003168	0.887215	2.33583e-09	0.887214
ENSGACG00000003170	0.728231	1.16268e-09	0.275424
ENSGACG00000003171	0.404867	0.000231658	0.162882
ENSGACG00000003172	0.709502	3.54638e-08	0.294836
ENSGACG00000003173	0.999996	3.83732e-13	0.820808
ENSGACG00000003174	0.0164941	2.62839e-21	0.015383
ENSGACG00000003175	0.614725	6.63557e-15	0.593624
ENSGACG00000003176	0.00852856	9.1138e-15	0.0081857
ENSGACG00000003177	2.76778e-05	3.99607e-36	2.76778e-05
ENSGACG00000003178	1	3.80431e-22	0.00654125
ENSGACG00000003179	0.0138888	1.87102e-11	0.0138888
ENSGACG00000003180	0.138415	1.00263e-12	0.138415
ENSGACG00000003181	0.00609154	7.43288e-13	0.00595113
ENSGACG00000003182	0.861006	7.39008e-09	0.642817
ENSGACG00000003183	0.076489	1.05054e-23	0.0752245
ENSGACG00000003184	0.259448	6.09789e-23	0.258362
ENSGACG00000003185	0.00902531	1.41691e-19	0.00873448
ENSGACG00000003186	0.130263	1.05339e-15	0.119655
ENSGACG00000003188	0.000141786	2.79284e-34	0.000141786
ENSGACG00000003191	0.00170563	3.29721e-27	0.00169304
ENSGACG00000003192	0.00403747	1.12572e-13	0.00403747
ENSGACG00000003194	0.000771674	9.76137e-17	0.000771674
ENSGACG00000003195	0.0181471	4.62757e-10	0.0181471
ENSGACG00000003196	0.000106387	2.1042e-34	0.000106387
ENSGACG00000003197	0.0823614	1.77559e-07	0.082353
ENSGACG00000003200	0.00699676	1.29409e-11	0.00687905
ENSGACG00000003201	0.167762	3.11925e-05	0.167617
ENSGACG00000003202	0.000263959	1.16679e-29	0.000263959
ENSGACG00000003203	0.0102221	4.44378e-16	0.0102221
ENSGACG00000003204	0.00223609	4.32002e-25	0.00223609
ENSGACG00000003205	0.000633185	4.81337e-26	0.000633185
ENSGACG00000003206	0.184774	9.47827e-19	0.183019
ENSGACG00000003207	0.0233225	1.60533e-32	0.0233225
ENSGACG00000003208	0.022471	6.40284e-18	0.0219275
ENSGACG00000003210	0.0527129	5.20081e-11	0.0527128
ENSGACG00000003211	0.0025931	2.93902e-25	0.0025931
ENSGACG00000003212	0.0676481	3.30122e-25	0.0676481
ENSGACG00000003214	0.00896195	2.18692e-16	0.00861045
ENSGACG00000003216	0.000202071	1.7908e-28	0.000202021
ENSGACG00000003217	0.0244005	5.00231e-17	0.0235984
ENSGACG00000003218	0.00101408	2.64893e-29	0.00101408
ENSGACG00000003219	0.0863486	5.47059e-22	0.0679568
ENSGACG00000003220	0.0303217	2.76503e-16	0.0287665
ENSGACG00000003221	0.000569788	1.4264e-21	0.000569164
ENSGACG00000003222	0.259059	1.07793e-10	0.188945
ENSGACG00000003223	0.000109695	2.63971e-32	0.000109695
ENSGACG00000003224	0.017107	1.15581e-09	0.0166269
ENSGACG00000003225	0.00704465	6.32853e-22	0.00686381
ENSGACG00000003226	0.000132013	1.10991e-32	0.000132013
ENSGACG00000003227	0.699454	3.98693e-06	0.387511
ENSGACG00000003229	0.0039819	1.28927e-06	0.00398306
ENSGACG00000003230	0.837655	0.00602577	0.230849
ENSGACG00000003232	0.0405747	9.64358e-27	0.0399177
ENSGACG00000003233	1	8.53252e-18	0.522999
ENSGACG00000003234	0.0013287	3.59995e-25	0.00132007
[truncated: 13,478 more rows]

## Sheet: ASE_heterogeneity_all_samples
Posterior Probabilities for ASE heterogeneity in analysis of all samples
Gene (Ensembl ID)	Het0 Posterior	Het1 Posterior	Tissue Specificity Posterior
ENSGACG00000008040	0.00683923	1.57193e-23	0.00659161
ENSGACG00000008041	0.606044	4.49951e-10	0.578236
ENSGACG00000008042	0.0363717	8.60991e-08	0.0340904
ENSGACG00000008043	0.0575282	7.1631e-07	0.0575289
ENSGACG00000008044	0.999378	4.13279e-11	0.00237697
ENSGACG00000008045	0.999988	1.07258e-12	0.00373001
ENSGACG00000008046	0.304957	0.000262279	0.215075
ENSGACG00000008047	0.000140199	8.97424e-44	0.000140199
ENSGACG00000015047	0.0374162	3.87566e-22	0.0351908
ENSGACG00000015044	0.462258	1.11553e-24	0.425064
ENSGACG00000015042	0.778793	3.87145e-12	0.775781
ENSGACG00000015043	0.780421	1.26961e-07	0.262434
ENSGACG00000015040	0.00186157	2.38478e-40	0.00183128
ENSGACG00000015048	0.105373	9.82027e-06	0.105383
ENSGACG00000015049	0.000607402	3.37766e-34	0.000607402
ENSGACG00000014939	0.0816012	1.17037e-16	0.0535435
ENSGACG00000014938	0.502772	3.45871e-18	0.26311
ENSGACG00000014935	0.0505665	2.27676e-10	0.0505665
ENSGACG00000014934	0.0100683	5.28374e-15	0.00957286
ENSGACG00000014937	0.0252653	6.55138e-08	0.0252617
ENSGACG00000014936	0.00179187	0.513037	0.513328
ENSGACG00000014930	0.00717151	8.85882e-30	0.00704084
ENSGACG00000018238	0.00238176	1.9815e-33	0.00233235
ENSGACG00000020888	0.98081	7.24932e-07	0.0144529
ENSGACG00000020886	0.000262442	6.8551e-41	0.000262442
ENSGACG00000020887	0.00725751	1.29345e-33	0.0070519
ENSGACG00000020882	0.999984	5.80038e-15	0.000230807
ENSGACG00000020883	1	7.12332e-22	1.47452e-08
ENSGACG00000018233	0.0495589	1.18155e-33	0.0474299
ENSGACG00000017354	0.00147565	1.44858e-20	0.00147565
ENSGACG00000017355	0.0348855	1.53451e-28	0.0308302
ENSGACG00000017357	0.00205232	1.68737e-29	0.00204639
ENSGACG00000017350	0.0013946	0.000197857	0.00158504
ENSGACG00000017351	0.000429503	2.06957e-29	0.000429503
ENSGACG00000017352	0.851113	0.00108502	0.237977
ENSGACG00000017353	0.224611	6.74872e-24	0.179532
ENSGACG00000017358	1	2.52238e-15	1.04056e-06
ENSGACG00000017359	0.586137	1.81329e-06	0.372227
ENSGACG00000018005	0.0054812	9.28759e-29	0.00529235
ENSGACG00000018007	0.998292	1.87056e-10	0.0891204
ENSGACG00000018006	0.00022781	2.83968e-35	0.00022781
ENSGACG00000018001	0.999976	1.55883e-14	0.000270143
ENSGACG00000018000	0.999957	6.2118e-12	0.00034849
ENSGACG00000018009	0.703863	6.8916e-10	0.13293
ENSGACG00000018008	0.0153436	1.77062e-20	0.0140545
ENSGACG00000004019	0.000887332	6.69026e-34	0.000887252
ENSGACG00000004018	0.985647	1.86521e-20	0.868502
ENSGACG00000004017	0.0393037	3.00832e-07	0.039304
ENSGACG00000004016	0.0102402	2.44995e-11	0.0102401
ENSGACG00000004015	0.255317	5.49157e-44	0.255196
ENSGACG00000004014	4.12863e-05	1.13706e-20	4.12863e-05
ENSGACG00000004013	0.343056	5.54301e-19	0.237839
ENSGACG00000004011	0.0958012	4.35864e-16	0.0662113
ENSGACG00000004010	0.996869	2.14579e-13	0.0371267
ENSGACG00000019358	0.629483	4.98223e-10	0.121445
ENSGACG00000019359	0.0356682	8.3772e-33	0.034724
ENSGACG00000019352	0.805805	0.194194	1
ENSGACG00000019353	0.989554	4.77582e-07	0.241045
ENSGACG00000019350	0.00103842	6.02652e-34	0.00103282
ENSGACG00000019351	0.0431531	3.85115e-11	0.0393594
ENSGACG00000019356	0.0617268	0.00799323	0.0446456
ENSGACG00000019357	0.0534018	4.64654e-14	0.0534018
ENSGACG00000005824	0.0849344	2.83904e-18	0.0747593
ENSGACG00000005827	0.87682	0.070306	0.0991218
ENSGACG00000005826	0.232145	6.6165e-14	0.13058
ENSGACG00000005820	0.995749	7.95453e-22	0.831269
ENSGACG00000005822	0.00389992	9.89649e-15	0.00389992
ENSGACG00000005829	0.0465323	1.77664e-13	0.0465323
ENSGACG00000005828	0.0175001	4.42561e-10	0.0166426
ENSGACG00000007094	0.00389698	1.45295e-15	0.00383939
ENSGACG00000007095	0.00906917	1.42435e-27	0.00905238
ENSGACG00000007092	0.000199622	4.93161e-42	0.000199622
ENSGACG00000007093	0.000311958	5.59901e-34	0.000311958
ENSGACG00000007090	0.973103	6.65044e-12	0.0868206
ENSGACG00000007091	0.139684	9.62268e-29	0.13947
ENSGACG00000018913	0.968336	3.21193e-08	0.0339311
ENSGACG00000018912	0.00180127	0.993415	0.995216
ENSGACG00000018910	0.221014	4.13274e-07	0.112421
ENSGACG00000018916	0.0026976	4.78076e-26	0.00266889
ENSGACG00000007098	0.11509	4.40837e-10	0.11509
ENSGACG00000007099	1	3.63976e-25	0.940988
ENSGACG00000004432	0.0179616	1.21381e-24	0.0160213
ENSGACG00000004435	1	1.30788e-17	0.0688837
ENSGACG00000004437	0.950105	4.58154e-08	0.321534
ENSGACG00000003420	0.950313	0.0491751	0.00147125
ENSGACG00000006327	0.995549	1.36944e-13	0.00855548
ENSGACG00000006326	0.408447	6.14706e-06	0.245234
ENSGACG00000006325	0.0236765	2.8746e-34	0.0235469
ENSGACG00000006324	0.0120805	1.61614e-14	0.0115958
ENSGACG00000006323	0.00687458	4.2962e-24	0.00653387
ENSGACG00000006322	0.0166378	3.81672e-24	0.0164707
ENSGACG00000006329	0.107058	2.53475e-10	0.10489
ENSGACG00000020142	0.848876	2.98253e-05	0.121773
ENSGACG00000020141	0.373289	1.96339e-10	0.373289
ENSGACG00000020140	0.0503845	3.95614e-07	0.0503472
ENSGACG00000020147	0.0148405	6.18753e-10	0.0142716
ENSGACG00000020145	0.362852	1.98614e-09	0.14491
ENSGACG00000020144	0.524805	5.24494e-08	0.524799
ENSGACG00000001674	0.999997	9.52403e-12	0.43755
ENSGACG00000001675	0.0039922	1.5304e-26	0.0039922
ENSGACG00000001676	0.408628	4.92499e-20	0.120955
ENSGACG00000001677	0.0430191	2.80497e-35	0.0425238
ENSGACG00000001670	0.0582827	1.45912e-40	0.0582827
ENSGACG00000001672	0.999025	2.1719e-15	0.022012
ENSGACG00000001678	0.352145	7.40302e-06	0.185117
ENSGACG00000001679	0.0144083	3.36514e-28	0.0143982
ENSGACG00000007535	0.106876	1.98367e-05	0.106896
ENSGACG00000007537	0.999999	8.28384e-15	4.22188e-05
ENSGACG00000007536	0.0308672	5.72969e-08	0.0308672
ENSGACG00000007531	0.00151433	1.97528e-15	0.00151433
ENSGACG00000007530	1	2.26336e-36	0.612334
ENSGACG00000007533	0.999994	6.61925e-19	0.0196703
ENSGACG00000007532	1	1.55618e-14	0.0030361
ENSGACG00000000526	0.999995	2.80205e-08	2.10177e-05
ENSGACG00000013642	0.0353443	3.0462e-09	0.0338826
ENSGACG00000013643	0.00290936	1.80973e-17	0.00290936
ENSGACG00000013640	0.0012087	4.71843e-37	0.0012087
ENSGACG00000000075	0.0379431	6.21813e-25	0.0347507
ENSGACG00000000074	0.0198925	8.03888e-17	0.0178367
ENSGACG00000000070	0.0727694	4.73079e-08	0.0632888
ENSGACG00000005001	0.00687474	6.0967e-13	0.00680037
ENSGACG00000000079	0.00316316	6.9749e-26	0.00315008
ENSGACG00000000078	0.0326593	1.23468e-23	0.0274164
ENSGACG00000005009	0.0212987	1.20386e-08	0.0203956
ENSGACG00000005008	0.779457	5.0728e-08	0.0567131
ENSGACG00000013645	0.162186	9.35808e-09	0.100057
ENSGACG00000006662	0.91713	1.21428e-19	0.106468
ENSGACG00000006663	0.00276849	2.52503e-18	0.00275646
ENSGACG00000006660	0.0406058	2.93693e-07	0.0406061
ENSGACG00000006661	0.754333	1.14263e-07	0.741671
ENSGACG00000006666	0.189908	5.78351e-06	0.149377
ENSGACG00000006667	0.0224996	1.39257e-37	0.0217529
ENSGACG00000006664	0.0291042	1.67551e-08	0.0267087
ENSGACG00000006665	1	1.78243e-20	1.76958e-07
ENSGACG00000006668	0.000555927	1.59213e-40	0.000555927
ENSGACG00000006669	0.000723388	5.90447e-17	0.000723388
ENSGACG00000008208	1	2.27299e-20	5.87708e-07
ENSGACG00000008209	1	2.23875e-20	2.60544e-10
ENSGACG00000004754	1	1.33301e-18	7.04589e-08
ENSGACG00000004755	0.00876691	5.26955e-34	0.00876691
ENSGACG00000003528	0.208749	2.25297e-08	0.124257
ENSGACG00000003529	0.140091	9.41049e-18	0.0925203
ENSGACG00000010232	0.554255	4.18903e-13	0.551155
ENSGACG00000004751	0.000554004	1.02105e-27	0.000554004
ENSGACG00000004752	0.997727	2.089e-23	0.92024
ENSGACG00000004753	0.0403653	4.44554e-11	0.0323478
ENSGACG00000003523	0.0651512	3.56964e-07	0.0469993
ENSGACG00000003520	0.00071442	4.55425e-16	0.00071442
ENSGACG00000003527	0.0222375	1.05257e-08	0.0216366
ENSGACG00000003524	0.103515	1.15195e-24	0.103515
ENSGACG00000003525	0.99998	5.98619e-13	0.000174335
ENSGACG00000010588	0.983232	6.71537e-08	0.0593531
ENSGACG00000010580	2.70159e-10	1.6924e-07	1.6951e-07
ENSGACG00000010582	0.834963	1.2936e-26	0.21504
ENSGACG00000010584	1	6.73304e-20	1.31722e-07
ENSGACG00000010585	0.506294	3.602e-06	0.506298
ENSGACG00000010586	0.818004	4.7816e-07	0.313423
ENSGACG00000011187	0.00168784	1.67605e-21	0.00168784
ENSGACG00000011186	0.00453346	1.55946e-26	0.00451967
ENSGACG00000002698	0.000120927	1.28674e-37	0.000120927
ENSGACG00000011182	1	3.9186e-21	1.57597e-06
ENSGACG00000011181	0.00431692	4.17293e-32	0.00431692
ENSGACG00000011180	0.00138297	2.27514e-32	0.00137097
ENSGACG00000002693	0.0207102	5.98308e-09	0.0207088
ENSGACG00000002690	0.000893019	5.98098e-36	0.000893019
ENSGACG00000002696	0.000465771	6.28267e-17	0.000465771
ENSGACG00000002695	0.812814	2.11439e-28	0.783722
ENSGACG00000002694	0.0201127	9.71875e-17	0.0188688
ENSGACG00000002345	0.00719021	3.64075e-14	0.00719021
ENSGACG00000002344	0.00632099	1.72094e-27	0.00632099
ENSGACG00000002347	0.999997	2.99208e-12	0.000103869
ENSGACG00000002346	0.988294	2.22051e-22	0.875624
ENSGACG00000002341	0.0111529	0.000127557	0.0107885
ENSGACG00000022817	0.0249548	1.76815e-12	0.0229929
ENSGACG00000016328	0.00326183	5.31012e-31	0.00320482
ENSGACG00000016329	0.998018	6.13192e-14	0.00288892
ENSGACG00000016326	0.0104332	5.98281e-29	0.010078
ENSGACG00000016324	0.440542	1.10256e-35	0.440542
ENSGACG00000016325	0.266626	3.98804e-19	0.244594
ENSGACG00000016322	0.890945	2.10107e-08	0.890945
ENSGACG00000016320	0.0815321	4.05691e-19	0.0666175
ENSGACG00000008358	0.113411	2.28882e-08	0.113411
ENSGACG00000008359	0.129406	3.17268e-15	0.0877371
ENSGACG00000015666	0.993473	1.36959e-07	0.00753694
ENSGACG00000015667	0.00155923	4.07568e-31	0.00155923
ENSGACG00000015665	0.0463461	4.19514e-23	0.0401021
ENSGACG00000015662	0.0566847	1.41388e-26	0.0520187
ENSGACG00000015663	0.999999	1.70059e-13	0.000776024
ENSGACG00000015660	0.659077	4.95896e-05	0.471582
ENSGACG00000015661	0.000193333	6.53845e-37	0.000193333
ENSGACG00000008356	0.999997	2.66244e-13	7.71388e-06
ENSGACG00000000168	1	5.63119e-14	1.04869e-06
ENSGACG00000004747	0.936142	6.98012e-07	0.935657
ENSGACG00000017749	0.144366	2.93833e-15	0.127066
ENSGACG00000017748	0.0111485	1.86498e-12	0.0108423
ENSGACG00000017747	0.000210741	1.09143e-37	0.000210741
ENSGACG00000017746	0.443394	1.92259e-08	0.190573
ENSGACG00000017745	0.454092	9.66853e-15	0.438421
ENSGACG00000017744	0.90585	2.37577e-16	0.287238
ENSGACG00000017743	0.079447	2.09451e-06	0.0547145
ENSGACG00000017742	0.072557	0.000381731	0.0729387
ENSGACG00000017741	1.50818e-05	3.21039e-47	1.50818e-05
ENSGACG00000017740	0.0330493	1.27281e-20	0.0277262
ENSGACG00000019550	0.975079	1.57392e-08	0.0143095
ENSGACG00000019551	0.886961	4.19367e-23	0.106016
ENSGACG00000020881	0.999764	1.5352e-30	0.114743
ENSGACG00000014301	0.000687629	0.00497884	0.0055685
ENSGACG00000019554	0.520979	2.4581e-08	0.190404
ENSGACG00000019555	1	3.84551e-25	0.0241675
ENSGACG00000019557	0.053227	1.87646e-06	0.0532289
ENSGACG00000011961	0.135258	7.64612e-10	0.135258
ENSGACG00000011960	9.29422e-05	1.11925e-39	9.29422e-05
ENSGACG00000011965	0.871435	0.000151981	0.105377
ENSGACG00000011964	0.0292424	9.68125e-16	0.0263614
ENSGACG00000011967	0.997951	3.72505e-11	0.997951
ENSGACG00000011966	0.497034	1.26401e-10	0.16814
ENSGACG00000011969	0.000286155	2.83595e-09	0.000286158
ENSGACG00000022363	0.0584707	2.30413e-07	0.0492014
ENSGACG00000014805	0.0050997	2.4171e-14	0.0050997
ENSGACG00000014218	0.00417927	2.7694e-16	0.00417927
ENSGACG00000014219	0.0406281	1.74978e-19	0.0341989
ENSGACG00000014216	0.999793	1.76155e-11	0.00328774
ENSGACG00000014217	0.969589	2.45974e-17	0.219922
ENSGACG00000014212	0.0075189	2.28053e-24	0.0074031
ENSGACG00000014213	0.963917	9.0384e-10	0.271213
ENSGACG00000004101	0.889787	9.31053e-07	0.60556
ENSGACG00000019888	0.0320894	9.10166e-17	0.0320894
ENSGACG00000019889	0.154986	1.88928e-12	0.144249
ENSGACG00000019887	0.292793	0.000381612	0.293174
ENSGACG00000019884	8.78988e-05	5.13749e-20	8.78988e-05
ENSGACG00000019882	0.492274	1.42675e-27	0.223365
ENSGACG00000019883	0.350978	2.44409e-18	0.279597
ENSGACG00000019880	0.989705	5.43327e-09	0.456393
ENSGACG00000019881	0.0212748	2.33106e-17	0.0201465
ENSGACG00000000295	0.0113581	7.04057e-13	0.0110541
ENSGACG00000000294	0.273367	2.62368e-15	0.266457
ENSGACG00000004103	0.0031039	5.64983e-28	0.0031039
ENSGACG00000005664	0.0013906	6.54187e-24	0.00138388
ENSGACG00000005663	0.158579	1.16752e-05	0.158565
ENSGACG00000000290	0.00859437	7.3279e-11	0.00835148
ENSGACG00000000293	0.0319765	1.72977e-17	0.0304318
ENSGACG00000004102	0.99995	1.12704e-16	0.00120211
ENSGACG00000000292	0.0463091	5.70876e-08	0.0463091
ENSGACG00000020433	0.862935	3.50485e-18	0.267646
ENSGACG00000020432	0.0886446	2.23374e-06	0.0685043
ENSGACG00000020430	0.945538	2.33238e-30	0.798903
ENSGACG00000020437	0.0398053	2.99086e-11	0.0398053
ENSGACG00000020436	0.0820985	5.89342e-36	0.0820166
ENSGACG00000020435	0.00962269	1.34762e-10	0.00962269
ENSGACG00000020434	0.999985	4.49481e-14	0.000217482
ENSGACG00000020439	0.000343216	1.28486e-17	0.000343216
ENSGACG00000012603	0.000549726	6.64336e-44	0.00054748
ENSGACG00000001261	3.07277e-10	3.81601e-05	3.81584e-05
ENSGACG00000005579	0.0126902	4.99979e-24	0.0124901
ENSGACG00000005578	0.998923	1.51839e-11	0.00210414
ENSGACG00000005576	0.000758941	5.64381e-31	0.000758941
ENSGACG00000005575	0.010221	1.06702e-20	0.0100043
ENSGACG00000005574	0.0109623	1.33902e-10	0.0105357
ENSGACG00000005573	0.000409561	2.87012e-18	0.000409561
ENSGACG00000005572	0.236807	7.19939e-06	0.174809
ENSGACG00000005571	0.168855	1.96868e-11	0.135406
ENSGACG00000004228	0.991368	9.47584e-13	0.04135
ENSGACG00000004229	0.814874	5.37046e-07	0.584251
ENSGACG00000004224	0.0161713	1.07463e-09	0.0161697
ENSGACG00000004225	0.437313	1.1754e-07	0.437312
ENSGACG00000004226	0.996847	2.78388e-16	0.115467
ENSGACG00000004227	0.000167276	2.43965e-38	0.000167276
ENSGACG00000004220	0.000114026	0.00524466	0.00535869
ENSGACG00000004222	0.00623174	4.07715e-29	0.00600385
ENSGACG00000004223	0.00020428	1.62786e-39	0.00020428
ENSGACG00000019149	0.00450677	1.2678e-31	0.00439064
ENSGACG00000019148	0.0409254	5.49016e-09	0.0323429
ENSGACG00000019143	0.089937	8.9096e-08	0.0899365
ENSGACG00000019141	0.996965	3.39593e-08	0.8209
ENSGACG00000019140	0.000949007	7.86949e-34	0.000949007
ENSGACG00000019147	0.230893	3.50695e-33	0.229225
ENSGACG00000019146	0.999996	1.06125e-15	4.28768e-05
ENSGACG00000019145	0.752198	2.8573e-23	0.533969
ENSGACG00000019144	0.0147353	5.46083e-05	0.0147572
ENSGACG00000004136	0.396781	4.16891e-21	0.363935
ENSGACG00000004130	0.925127	2.3945e-09	0.91419
ENSGACG00000011451	0.978567	1.16433e-09	0.0272695
ENSGACG00000004133	0.000269889	4.06687e-38	0.000269889
ENSGACG00000007703	0.0098976	2.15715e-27	0.00926979
ENSGACG00000002952	0.0227441	4.93522e-35	0.0217666
ENSGACG00000002953	0.00738053	2.55027e-36	0.0069828
ENSGACG00000002954	0.0363371	3.14802e-12	0.0363371
ENSGACG00000002955	0.952676	2.94214e-09	0.942308
ENSGACG00000002956	0.0119653	1.82619e-28	0.0114447
ENSGACG00000002958	0.295803	1.95316e-13	0.295803
ENSGACG00000002959	0.031182	6.74546e-08	0.0309371
ENSGACG00000007708	0.0204047	3.14966e-08	0.019776
ENSGACG00000007709	0.00819392	1.7515e-41	0.00819392
ENSGACG00000013853	0.134473	1.21376e-32	0.0930948
ENSGACG00000005634	0.579817	7.32499e-18	0.340177
ENSGACG00000005637	0.976711	8.73608e-22	0.0273752
ENSGACG00000005630	0.00179524	4.644e-27	0.00178282
ENSGACG00000005631	0.00122177	3.47229e-20	0.00122177
ENSGACG00000005632	0.0828891	3.5594e-25	0.0698222
ENSGACG00000005633	0.999762	2.46009e-14	0.8999
ENSGACG00000005639	0.00292759	1.64221e-16	0.00292396
ENSGACG00000013958	0.00115573	1.65703e-30	0.00115573
ENSGACG00000013959	0.971785	7.47841e-08	0.0278452
ENSGACG00000008417	0.510105	1.97213e-07	0.0764844
ENSGACG00000008416	0.0116874	3.50607e-35	0.0116769
ENSGACG00000008415	1	2.81228e-18	4.59098e-09
ENSGACG00000008413	0.0202604	2.21604e-40	0.0202604
ENSGACG00000008412	0.0065732	5.44682e-12	0.00648105
ENSGACG00000008411	1	1.05982e-25	1.74074e-11
ENSGACG00000013852	0.0241641	9.28269e-09	0.0241641
ENSGACG00000008419	0.0343411	2.79635e-09	0.0313848
ENSGACG00000008418	0.0320095	3.57507e-18	0.0272078
ENSGACG00000013851	0.0844332	3.43202e-06	0.0844367
ENSGACG00000007986	0.993556	2.94059e-26	0.0236577
ENSGACG00000013850	1.42557e-07	3.8489e-05	3.86316e-05
ENSGACG00000013856	0.99739	5.20376e-11	0.0325461
ENSGACG00000003779	0.0131258	6.82542e-09	0.0131255
ENSGACG00000003778	0.205804	1.6165e-14	0.201393
ENSGACG00000003773	0.999998	5.17581e-25	0.724741
ENSGACG00000003772	0.803844	1.27538e-06	0.161098
ENSGACG00000003771	9.34824e-06	5.77135e-55	9.34824e-06
ENSGACG00000003777	1	5.79565e-18	0.000359042
ENSGACG00000003775	0.0034161	1.39561e-16	0.00339011
ENSGACG00000003774	0.014766	4.53257e-09	0.0147643
ENSGACG00000012339	0.000510118	0.000107524	0.000615156
ENSGACG00000017129	0.008948	1.0437e-11	0.008948
ENSGACG00000017128	0.0214441	4.98634e-23	0.0199427
ENSGACG00000012331	0.987364	4.75793e-06	0.0141943
ENSGACG00000012330	0.107025	8.74289e-23	0.0959608
ENSGACG00000012335	0.000122679	2.67799e-05	0.000149459
ENSGACG00000012334	0.189461	1.80296e-27	0.180363
ENSGACG00000012336	0.0943184	7.56184e-13	0.06004
ENSGACG00000010799	0.30969	3.17872e-05	0.142621
ENSGACG00000010798	0.012948	2.84615e-05	0.012025
ENSGACG00000010790	0.0320244	2.33416e-18	0.028461
ENSGACG00000010792	0.00485296	4.1459e-30	0.00476459
ENSGACG00000010795	0.999986	9.56573e-12	0.0965116
ENSGACG00000010794	0.0136473	7.13468e-18	0.013502
ENSGACG00000010797	0.527985	8.05394e-21	0.485656
ENSGACG00000010796	0.0146371	1.29683e-15	0.0146371
ENSGACG00000014478	0.00178727	2.09641e-19	0.00178727
ENSGACG00000014479	0.86134	1.25051e-15	0.1103
ENSGACG00000014476	0.308783	1.04938e-09	0.131411
ENSGACG00000014470	0.120249	0.000105136	0.106228
ENSGACG00000014471	0.999998	1.88296e-13	0.00271637
ENSGACG00000014472	0.661236	9.51233e-16	0.11528
ENSGACG00000014473	0.00611608	2.40295e-07	0.00579841
ENSGACG00000000941	0.00158977	1.3848e-14	0.00158977
ENSGACG00000000940	0.894596	9.33546e-19	0.139745
ENSGACG00000000945	0.0261263	2.09361e-12	0.0261263
ENSGACG00000011446	0.999264	2.42859e-09	0.0153851
ENSGACG00000000948	0.00641128	2.27022e-14	0.00627692
ENSGACG00000011444	0.990297	3.35057e-22	0.217886
ENSGACG00000011445	1	3.44967e-39	0.994674
ENSGACG00000011442	0.0387505	3.72838e-11	0.0340506
ENSGACG00000011440	0.00750199	1.63797e-24	0.00718731
ENSGACG00000013170	0.0441624	1.55422e-07	0.0365369
ENSGACG00000013171	0.233075	6.85066e-07	0.233075
ENSGACG00000013172	0.901369	1.4302e-18	0.779067
ENSGACG00000013173	0.000181954	5.4523e-47	0.000181954
ENSGACG00000013174	0.0265593	8.45643e-17	0.0228238
ENSGACG00000014783	0.30019	9.01187e-14	0.157906
ENSGACG00000014781	0.0186929	3.58878e-09	0.0178159
ENSGACG00000013178	0.872622	1.48289e-07	0.872579
ENSGACG00000013179	0.0750285	2.22179e-12	0.0607123
ENSGACG00000014788	0.000125938	0.00302368	0.00312707
ENSGACG00000014789	0.997631	3.40024e-10	0.997631
ENSGACG00000009739	0.999973	3.31043e-16	0.883875
ENSGACG00000009731	0.999682	3.57376e-10	0.00270333
ENSGACG00000009730	0.999018	0.000796987	0.00130305
ENSGACG00000009733	0.00702015	2.33201e-12	0.00692164
ENSGACG00000009732	0.0533471	2.58288e-10	0.0466988
ENSGACG00000009734	0.0201398	7.81167e-08	0.0201399
ENSGACG00000009737	0.00327928	2.0114e-28	0.00325467
ENSGACG00000009736	0.00745618	2.20536e-15	0.00745618
ENSGACG00000013256	0.00405188	6.44861e-29	0.00397245
ENSGACG00000015789	0.000146609	0.31087	0.311016
ENSGACG00000015788	0.702675	0.0250934	0.149898
ENSGACG00000015785	2.23411e-18	0.979701	0.979701
ENSGACG00000015784	1	2.61983e-11	7.68702e-06
ENSGACG00000015787	0.644794	8.76556e-07	0.525158
ENSGACG00000015786	0.0213193	1.57639e-31	0.0206422
ENSGACG00000015780	0.000565579	2.51338e-36	0.000565579
ENSGACG00000015783	0.00475315	1.60807e-17	0.00467021
ENSGACG00000015435	1.32256e-07	0.999453	0.0104631
ENSGACG00000015432	0.00696576	6.86247e-14	0.00681209
ENSGACG00000015431	0.951155	3.95285e-06	0.0629606
ENSGACG00000015439	0.937969	5.48442e-07	0.0314426
ENSGACG00000017468	0.0320496	1.30867e-25	0.0289179
ENSGACG00000017462	0.0116624	2.12366e-40	0.0113351
ENSGACG00000017463	0.0108213	6.02728e-21	0.0106034
ENSGACG00000017460	0.999943	1.45306e-10	0.000143756
ENSGACG00000017461	1.30659e-05	2.37447e-49	1.30659e-05
ENSGACG00000017467	0.00213568	1.5959e-30	0.00213568
ENSGACG00000017464	0.006019	3.60881e-12	0.006019
ENSGACG00000017465	0.952631	3.25235e-24	0.941621
ENSGACG00000019432	0.0754965	1.55701e-07	0.0512856
ENSGACG00000019431	0.0385783	6.20392e-21	0.0300012
ENSGACG00000019430	0.304687	1.88235e-07	0.304688
ENSGACG00000019437	0.177294	4.46431e-14	0.105002
ENSGACG00000019436	0.0761913	8.67465e-16	0.0582699
ENSGACG00000019435	0.00238342	6.8498e-22	0.0023811
ENSGACG00000019438	0.0307286	0.000492237	0.0275054
ENSGACG00000002684	0.963616	2.13468e-24	0.916131
ENSGACG00000001848	1	2.49259e-17	1.99197e-07
ENSGACG00000001846	0.00129924	1.23552e-41	0.00129924
ENSGACG00000001845	0.9177	5.6146e-05	0.0716612
ENSGACG00000001844	0.00631472	2.94292e-32	0.0063025
ENSGACG00000001842	0.265084	2.64252e-10	0.125619
ENSGACG00000001840	0.999998	1.072e-13	0.000911667
ENSGACG00000000206	0.999996	2.33369e-09	0.000156572
ENSGACG00000013911	0.131154	3.7986e-35	0.131008
ENSGACG00000013917	0.558845	0.001432	0.387708
ENSGACG00000013914	0.975066	2.13736e-09	0.572452
ENSGACG00000006014	4.51851e-05	1.22773e-20	4.51851e-05
ENSGACG00000006016	0.995931	5.08425e-14	0.0424892
ENSGACG00000006011	0.0422047	7.75701e-32	0.0396342
ENSGACG00000006010	0.0207776	1.03977e-23	0.0191133
ENSGACG00000006013	0.0709347	1.04083e-33	0.0668733
ENSGACG00000006012	0.129794	1.12664e-07	0.129794
ENSGACG00000006019	0.00404667	3.08194e-20	0.00398043
ENSGACG00000006018	7.14884e-05	1.15314e-50	7.14884e-05
ENSGACG00000013641	0.00834177	3.36486e-13	0.00816238
ENSGACG00000014427	5.94951e-05	4.84148e-42	5.94951e-05
ENSGACG00000014425	0.0142969	1.7981e-10	0.0142969
ENSGACG00000014424	0.00521641	6.94624e-17	0.00518471
ENSGACG00000014423	0.354293	4.37335e-06	0.178018
ENSGACG00000014422	0.868588	7.25712e-36	0.514874
ENSGACG00000014421	1	5.36628e-16	3.17528e-08
ENSGACG00000018919	1	4.3148e-30	6.10403e-06
ENSGACG00000018918	0.00583494	5.77778e-36	0.00583494
ENSGACG00000005438	0.0120997	4.47222e-32	0.0119626
ENSGACG00000005439	0.0768367	1.93904e-17	0.0716531
ENSGACG00000005432	0.000263342	8.04722e-38	0.000263342
ENSGACG00000005430	0.0888903	1.012e-12	0.0619804
ENSGACG00000005431	0.848015	2.26342e-39	0.838336
ENSGACG00000005436	0.999962	1.22836e-16	0.175998
ENSGACG00000005437	0.0316661	9.36061e-12	0.0286011
ENSGACG00000005434	0.0264424	5.34837e-25	0.0230789
ENSGACG00000005435	0.0274485	3.08659e-19	0.0240622
ENSGACG00000004529	1	2.80204e-21	1.09396e-08
ENSGACG00000004527	0.0205444	1.80364e-28	0.020525
ENSGACG00000004526	0.00268741	2.81753e-14	0.00268741
ENSGACG00000004524	0.193997	4.03283e-06	0.120917
ENSGACG00000004523	0.460403	1.95509e-38	0.458226
ENSGACG00000004522	0.158598	4.80067e-07	0.158599
ENSGACG00000004521	2.47264e-11	0.00485423	0.00485423
ENSGACG00000001548	0.124341	0.000289429	0.118874
ENSGACG00000001549	0.170065	1.4263e-05	0.169984
ENSGACG00000018915	0.190899	0.000128293	0.188544
ENSGACG00000001542	0.028844	9.21653e-08	0.0269028
ENSGACG00000001543	0.855106	2.80209e-05	0.05273
ENSGACG00000001540	0.0174087	8.73586e-17	0.0174087
ENSGACG00000018914	0.0835583	2.47576e-22	0.0723955
ENSGACG00000001546	0.000794073	1.26653e-27	0.000794073
ENSGACG00000001547	0.665417	3.5909e-21	0.599167
ENSGACG00000001544	0.999254	2.27597e-10	0.0068738
ENSGACG00000007879	0.575752	2.72062e-12	0.0962407
ENSGACG00000011490	0.00932704	1.50271e-16	0.00895235
ENSGACG00000007876	0.115048	4.24654e-07	0.115048
ENSGACG00000007877	0.261048	1.81452e-35	0.259218
ENSGACG00000007871	0.000813443	1.98295e-34	0.000813443
ENSGACG00000001098	0.00320912	9.00292e-32	0.00320912
ENSGACG00000001094	0.0133063	7.74458e-29	0.0130124
ENSGACG00000001095	0.999627	3.68287e-18	0.0899908
ENSGACG00000001096	0.737403	8.48977e-16	0.525201
ENSGACG00000001097	0.632144	1.45011e-13	0.592266
ENSGACG00000001090	0.914662	6.76688e-15	0.0370845
ENSGACG00000001091	0.00199748	1.65792e-06	0.00199914
ENSGACG00000001092	0.341041	2.33088e-05	0.117939
ENSGACG00000001093	0.91978	1.39113e-38	0.904901
ENSGACG00000004389	0.00251704	2.23756e-15	0.00251704
ENSGACG00000004388	0.0513494	3.32044e-31	0.0468722
ENSGACG00000004383	0.0980088	2.34385e-09	0.0980088
ENSGACG00000004382	0.00297657	4.84377e-15	0.00297657
ENSGACG00000004381	0.131109	1.93963e-06	0.0956883
ENSGACG00000004380	0.00488161	3.21364e-26	0.00483011
ENSGACG00000004387	0.999446	3.25612e-21	0.0420729
ENSGACG00000004386	0.0214916	2.12746e-24	0.0202554
ENSGACG00000004385	0.0360445	9.99142e-09	0.0360344
ENSGACG00000004384	0.999946	1.00374e-11	0.000227111
ENSGACG00000018429	0.226779	5.81465e-24	0.130357
ENSGACG00000018428	0.999909	6.19457e-08	0.00128116
ENSGACG00000018422	0.00186853	3.33773e-30	0.00186853
ENSGACG00000018421	0.962034	2.65166e-09	0.055381
ENSGACG00000018420	0.0393915	5.4482e-08	0.0393915
ENSGACG00000018427	0.0287882	1.37072e-14	0.0287882
ENSGACG00000018426	0.0446767	1.78027e-10	0.0446767
ENSGACG00000018425	0.811787	1.12635e-08	0.0906151
ENSGACG00000018424	0.999926	5.00395e-05	0.000162981
ENSGACG00000006837	0.165039	1.06901e-06	0.134096
ENSGACG00000006835	0.943237	1.06591e-09	0.943198
ENSGACG00000006834	0.119233	3.18863e-28	0.114837
ENSGACG00000006832	0.0081213	9.0151e-17	0.0081213
ENSGACG00000006831	0.0029601	5.0207e-35	0.00293055
ENSGACG00000006839	0.507031	1.04339e-25	0.495455
ENSGACG00000006838	0.000551038	2.64076e-11	0.000551038
ENSGACG00000007122	0.0027868	2.76985e-14	0.0027868
ENSGACG00000007126	0.17214	4.82225e-05	0.172189
ENSGACG00000007124	0.999765	8.58723e-11	0.144119
ENSGACG00000007125	0.000672618	5.90886e-31	0.000672618
ENSGACG00000013377	0.0356246	2.90406e-11	0.0312516
ENSGACG00000013374	0.327374	5.84824e-06	0.147798
ENSGACG00000013375	0.000141759	1.45034e-39	0.000141759
ENSGACG00000013372	0.0181949	1.78576e-14	0.0166451
ENSGACG00000013373	0.00265933	8.23709e-14	0.00265933
ENSGACG00000013370	0.0101937	1.64165e-35	0.00945861
ENSGACG00000013378	0.0900489	1.62645e-16	0.0823726
ENSGACG00000013379	0.245859	2.28899e-12	0.245859
ENSGACG00000002033	0.00951169	9.10354e-12	0.00951169
ENSGACG00000002031	0.873654	1.03815e-19	0.804259
ENSGACG00000002036	0.87697	8.32076e-11	0.0594882
ENSGACG00000002035	0.000599915	1.384e-47	0.000599915
ENSGACG00000002034	1.61298e-05	4.21355e-51	1.61298e-05
ENSGACG00000002039	0.0252173	1.56046e-21	0.0221534
ENSGACG00000003928	0.828809	2.83304e-23	0.742454
ENSGACG00000003929	0.0417266	1.17598e-16	0.0353099
ENSGACG00000003926	1	2.98892e-17	6.11166e-06
ENSGACG00000003924	0.999064	2.96214e-09	0.00117129
ENSGACG00000003925	0.0596476	1.35423e-16	0.0460983
ENSGACG00000003922	0.0584943	1.93762e-17	0.0563872
ENSGACG00000003923	1	5.72421e-16	0.001646
ENSGACG00000003920	0.784496	3.75922e-31	0.776682
ENSGACG00000003921	0.230975	1.84393e-05	0.0687666
ENSGACG00000012968	0.880756	1.16651e-06	0.0453956
ENSGACG00000012969	0.139263	1.19347e-21	0.115111
ENSGACG00000012964	0.533479	2.02397e-08	0.533479
ENSGACG00000012965	0.744781	2.75828e-13	0.0973632
ENSGACG00000012966	0.999923	2.9438e-19	0.00819229
ENSGACG00000012960	0.000218108	5.01432e-42	0.000218108
ENSGACG00000012961	0.00067902	2.30917e-42	0.00067902
ENSGACG00000012963	0.999986	9.03582e-10	0.417493
ENSGACG00000009977	0.00132616	2.76321e-16	0.00132616
ENSGACG00000009976	0.0537566	5.50643e-15	0.0447046
ENSGACG00000009975	0.998503	6.58127e-15	0.0122448
ENSGACG00000009974	0.803683	3.19479e-10	0.0652744
ENSGACG00000009972	0.0637914	8.71344e-16	0.0456706
ENSGACG00000009971	0.0244431	5.40606e-18	0.0209305
ENSGACG00000009970	0.0133455	3.25064e-11	0.012811
ENSGACG00000009979	0.0173128	2.56791e-24	0.0158577
ENSGACG00000009978	0.0678824	3.38764e-36	0.0678824
ENSGACG00000008592	0.102443	8.11768e-11	0.0967893
ENSGACG00000008593	0.985588	1.0791e-16	0.197797
ENSGACG00000008590	0.00798469	3.30891e-30	0.00769845
ENSGACG00000008596	0.998109	3.63615e-09	0.0101626
ENSGACG00000008597	0.000761443	7.54099e-30	0.000761443
ENSGACG00000008595	0.998194	6.40222e-32	0.496824
ENSGACG00000008598	0.0269052	8.20404e-18	0.0228098
ENSGACG00000008599	0.0769717	5.85624e-06	0.0769775
ENSGACG00000000361	0.629874	1.88061e-05	0.0901695
ENSGACG00000000360	0.0188318	1.67592e-05	0.0184373
ENSGACG00000000363	0.962049	5.82606e-19	0.662572
ENSGACG00000000362	0.429116	0.000117836	0.200014
ENSGACG00000000369	0.000927172	1.63443e-18	0.000925722
ENSGACG00000000368	0.999993	2.40128e-13	0.000119626
ENSGACG00000011262	0.00352035	1.98918e-13	0.00352035
ENSGACG00000011263	0.0455232	2.68474e-07	0.0455234
ENSGACG00000011260	0.014642	3.26192e-08	0.0146404
ENSGACG00000008624	0.994299	7.74807e-11	0.26734
ENSGACG00000008626	0.987052	2.00078e-09	0.530259
ENSGACG00000008627	0.0709668	5.78172e-08	0.0489742
ENSGACG00000008620	0.000403401	3.35682e-36	0.000403401
ENSGACG00000008621	0.695621	1.12528e-05	0.195045
ENSGACG00000008622	0.993715	2.5333e-19	0.0470613
ENSGACG00000008623	0.000149361	1.23752e-40	0.000149361
ENSGACG00000008628	1	2.46889e-16	1.64687e-07
ENSGACG00000008629	0.206603	3.90979e-10	0.112775
ENSGACG00000010614	0.876169	3.90477e-38	0.874186
ENSGACG00000010615	0.574271	3.67427e-08	0.574271
ENSGACG00000010616	0.161593	0.000833289	0.162426
ENSGACG00000010610	0.694542	4.664e-11	0.66284
ENSGACG00000010612	1	7.17157e-25	0.00723463
ENSGACG00000010618	0.00438465	1.79099e-16	0.00432289
ENSGACG00000010619	0.893111	3.72039e-09	0.0345316
ENSGACG00000012108	0.0090345	2.39889e-11	0.0090345
ENSGACG00000012109	0.979869	2.31691e-06	0.977475
ENSGACG00000012106	0.0319257	1.50087e-24	0.0289606
ENSGACG00000012107	0.99827	1.94388e-16	0.00530245
ENSGACG00000012104	0.258826	4.30559e-08	0.258337
ENSGACG00000012105	0.0473821	1.48202e-07	0.0394945
ENSGACG00000012103	0.00162251	1.00389e-31	0.00161468
ENSGACG00000012100	0.00515391	1.08947e-14	0.00515391
ENSGACG00000020804	0.993757	7.99692e-08	0.00799648
ENSGACG00000020805	0.0177417	4.75222e-28	0.015477
ENSGACG00000020802	0.0241139	1.91309e-11	0.0218035
ENSGACG00000020803	0.952719	1.19421e-11	0.135448
ENSGACG00000020800	0.0345354	1.22027e-10	0.0301253
ENSGACG00000020801	0.00709433	5.85468e-16	0.0068466
ENSGACG00000020808	0.00243127	1.88594e-08	0.0024072
ENSGACG00000017295	0.000148416	2.39695e-43	0.000148416
ENSGACG00000017297	0.750773	2.98339e-27	0.483859
ENSGACG00000017296	0.191311	4.72938e-09	0.191311
ENSGACG00000014628	6.77847e-08	0.99122	0.0386026
ENSGACG00000014625	0.0229227	5.73772e-12	0.0204481
ENSGACG00000014624	0.00343474	2.79066e-32	0.00341925
ENSGACG00000014627	0.996684	4.98038e-14	0.062428
ENSGACG00000014626	0.177582	5.74375e-08	0.177574
ENSGACG00000014620	0.847883	8.0732e-11	0.793025
ENSGACG00000017293	0.00924932	7.5604e-41	0.00924932
ENSGACG00000017292	0.0220419	2.60631e-09	0.0220419
ENSGACG00000009509	0.000320465	6.97248e-36	0.000320465
ENSGACG00000009507	0.999998	3.36145e-18	0.00046676
ENSGACG00000009504	0.00262974	2.32094e-32	0.00262974
ENSGACG00000009502	0.103008	1.50491e-35	0.0992893
ENSGACG00000009501	0.00240108	7.54095e-28	0.00240108
ENSGACG00000022478	0.0598818	9.88715e-06	0.0486191
ENSGACG00000015572	0.179932	2.00965e-36	0.178852
ENSGACG00000015573	0.00675373	2.70452e-28	0.00672587
ENSGACG00000015570	0.0201257	5.16545e-12	0.0187846
ENSGACG00000015576	0.0190302	1.16742e-09	0.0190302
ENSGACG00000015577	0.0076994	2.99842e-28	0.0076994
ENSGACG00000015574	0.0440553	0.000342229	0.0439427
ENSGACG00000015575	6.1814e-05	7.72584e-44	6.1814e-05
ENSGACG00000015579	0.00230634	1.8289e-24	0.00227102
ENSGACG00000018629	0.0155793	5.55261e-09	0.0155793
ENSGACG00000018621	0.999107	2.30402e-07	0.999108
ENSGACG00000018620	0.378358	6.10892e-40	0.377036
ENSGACG00000018623	0.00465057	2.02537e-30	0.00465057
ENSGACG00000018622	0.0129282	2.00444e-18	0.0124057
ENSGACG00000018624	0.00444403	4.11121e-27	0.00431541
ENSGACG00000018626	0.996755	2.2041e-28	0.55852
ENSGACG00000018992	0.184062	0.000771701	0.184833
ENSGACG00000018991	1	7.0992e-26	1.72346e-05
ENSGACG00000018990	0.75506	4.26395e-21	0.0782667
ENSGACG00000018997	0.0102983	4.16531e-13	0.0097918
ENSGACG00000018996	0.339271	6.80525e-33	0.33549
ENSGACG00000018995	0.970792	2.99422e-16	0.0452563
ENSGACG00000018994	0.588769	1.12018e-19	0.184543
ENSGACG00000018999	0.957443	2.77029e-30	0.376808
ENSGACG00000018998	0.999756	5.10897e-12	0.00214551
ENSGACG00000007243	0.0861502	2.35975e-41	0.0861502
ENSGACG00000007242	0.268823	1.95965e-21	0.260977
ENSGACG00000007241	0.908232	4.61977e-08	0.242394
ENSGACG00000007240	0.230123	3.02649e-41	0.230123
ENSGACG00000007247	0.00905076	1.40584e-31	0.00905076
ENSGACG00000007246	0.0626451	1.41415e-13	0.0579197
ENSGACG00000007245	0.00354627	4.34491e-26	0.00354261
ENSGACG00000007244	0.0037425	1.29765e-44	0.0037425
ENSGACG00000007249	0.0361234	1.8751e-05	0.0347451
ENSGACG00000007248	0.000286139	1.7563e-35	0.000286139
ENSGACG00000006190	0.878383	2.21518e-26	0.631749
ENSGACG00000006191	0.0365594	1.24421e-29	0.0365594
ENSGACG00000006193	0.999993	5.05098e-27	0.0147752
ENSGACG00000006194	0.0008939	7.25182e-30	0.0008939
ENSGACG00000006196	1	4.37126e-15	0.00745374
ENSGACG00000006197	0.121036	5.32707e-11	0.121036
ENSGACG00000006198	0.298122	2.49658e-27	0.136023
ENSGACG00000005087	0.113352	2.18403e-10	0.0897969
ENSGACG00000005085	0.357277	2.79747e-14	0.279068
ENSGACG00000005084	0.000112335	8.66018e-40	0.000112335
ENSGACG00000005083	0.00315832	2.08782e-08	0.00315834
ENSGACG00000005082	0.00259186	9.6273e-23	0.00258229
ENSGACG00000005081	0.236234	4.52399e-25	0.103418
ENSGACG00000005080	0.00274398	3.14998e-17	0.00273098
ENSGACG00000001359	0.0168991	1.15423e-09	0.0163556
ENSGACG00000001353	0.013855	4.85293e-05	0.0130632
ENSGACG00000001352	0.00468633	1.13434e-08	0.00450622
ENSGACG00000001351	0.0301499	7.75489e-17	0.0250709
ENSGACG00000001356	0.00583983	7.08428e-18	0.00568536
ENSGACG00000001355	0.000237636	1.62659e-41	0.000237636
ENSGACG00000001354	0.31819	3.68513e-13	0.139166
ENSGACG00000011109	0.014711	2.20282e-11	0.014711
ENSGACG00000011108	0.126768	1.88849e-16	0.0953029
ENSGACG00000011107	1.50645e-10	2.38684e-10	3.8933e-10
ENSGACG00000011106	0.999907	8.56412e-10	0.000113578
ENSGACG00000011104	0.119614	9.10031e-11	0.119614
ENSGACG00000011103	0.0139521	3.6065e-17	0.0131679
ENSGACG00000011100	0.510243	1.63957e-12	0.452767
ENSGACG00000002613	0.0595157	1.21019e-26	0.0581072
ENSGACG00000002611	0.00176625	6.68248e-19	0.0017561
ENSGACG00000002615	0.193017	2.41545e-06	0.146404
ENSGACG00000002614	0.956591	4.65975e-13	0.10654
ENSGACG00000002619	0.0266562	2.09482e-05	0.0225776
ENSGACG00000002618	0.169129	0.830869	0.000482532
ENSGACG00000000758	0.00254072	4.40011e-18	0.00254072
ENSGACG00000000759	0.00632454	8.09967e-25	0.00605657
ENSGACG00000000750	0.193868	6.52263e-13	0.140437
ENSGACG00000000751	0.4259	1.37363e-18	0.138901
ENSGACG00000000753	0.0653607	4.57573e-36	0.0594208
ENSGACG00000006972	0.999918	1.21011e-15	0.000946223
ENSGACG00000006970	0.081307	1.63133e-10	0.0633536
ENSGACG00000012748	0.254072	3.9022e-30	0.231166
ENSGACG00000006975	0.00265723	1.07158e-25	0.00265723
ENSGACG00000012745	1	1.94065e-19	3.91824e-06
ENSGACG00000006978	0.995266	1.27553e-08	0.785366
ENSGACG00000012741	0.00186411	5.94538e-17	0.00186411
ENSGACG00000016458	0.000327692	2.44915e-35	0.000327692
ENSGACG00000016459	0.456181	1.75755e-21	0.431335
ENSGACG00000016454	0.9987	1.29359e-23	0.724841
ENSGACG00000016456	0.792438	1.29154e-08	0.676259
ENSGACG00000016457	5.92216e-05	7.81644e-21	5.92216e-05
ENSGACG00000016450	0.820222	2.3743e-07	0.203403
ENSGACG00000016451	0.129189	1.60978e-07	0.11891
ENSGACG00000016452	0.999395	8.72786e-16	0.00120365
ENSGACG00000016453	0.0305277	5.82921e-10	0.0305277
ENSGACG00000003229	0.00177379	6.34101e-07	0.00177438
ENSGACG00000003221	0.0147491	5.41008e-24	0.0144872
ENSGACG00000003220	0.0138177	8.77074e-26	0.0136601
ENSGACG00000003223	0.0367708	1.8893e-36	0.0367708
ENSGACG00000003222	0.129102	1.47197e-10	0.103462
ENSGACG00000003225	0.00328122	4.45066e-32	0.00322474
ENSGACG00000003224	0.359089	1.20557e-05	0.136798
ENSGACG00000003227	0.601976	1.74706e-05	0.141505
ENSGACG00000003226	0.364273	3.35554e-29	0.202078
ENSGACG00000005007	0.0083618	7.60303e-15	0.00807394
ENSGACG00000009349	0.997735	7.57839e-09	0.0255469
ENSGACG00000005006	0.0110118	1.455e-17	0.0106704
ENSGACG00000009344	0.00234957	5.16748e-28	0.00231486
ENSGACG00000009345	5.36141e-06	1.92627e-07	5.55404e-06
ENSGACG00000009346	2.69341e-05	7.52372e-11	2.69342e-05
ENSGACG00000009347	6.75101e-05	2.12275e-20	6.75101e-05
ENSGACG00000009340	0.0714733	4.14049e-08	0.0714733
ENSGACG00000005005	0.114955	4.43201e-06	0.11496
ENSGACG00000009342	0.00150608	1.00289e-32	0.0015008
ENSGACG00000009343	0.051444	4.03194e-25	0.0508758
ENSGACG00000005004	5.19446e-08	7.36114e-08	1.25556e-07
ENSGACG00000005002	0.00182208	1.85616e-45	0.00182208
ENSGACG00000010074	0.10587	4.71165e-19	0.0686313
ENSGACG00000010077	0.00082281	2.90438e-26	0.000820284
ENSGACG00000010070	0.999995	3.90206e-23	0.00210884
ENSGACG00000010072	0.00102958	2.08397e-32	0.00102958
ENSGACG00000010073	0.000201918	5.61979e-19	0.000201918
ENSGACG00000010078	0.108044	5.31402e-28	0.0881288
ENSGACG00000010079	0.979548	1.5463e-22	0.0309272
ENSGACG00000009832	0.0035715	9.25793e-20	0.00356644
ENSGACG00000009833	0.00486956	3.77938e-26	0.00483167
ENSGACG00000009830	0.367174	8.31121e-13	0.241568
ENSGACG00000009831	0.061251	9.86266e-23	0.0515696
ENSGACG00000009834	0.89063	5.20879e-05	0.120539
ENSGACG00000009835	0.0503183	2.43618e-15	0.0447991
ENSGACG00000009838	0.382394	9.79079e-30	0.30993
ENSGACG00000009839	0.0081179	7.26998e-26	0.00763216
ENSGACG00000008124	1	1.35804e-21	4.99845e-08
ENSGACG00000008123	1	2.45573e-22	5.03424e-11
ENSGACG00000008122	0.0350563	4.99294e-26	0.0341563
ENSGACG00000008121	0.339657	0.0900209	0.128873
ENSGACG00000008120	0.144244	7.64419e-26	0.0882123
ENSGACG00000008129	0.0127064	1.46452e-15	0.0127064
ENSGACG00000015165	0.813009	1.73992e-32	0.800168
ENSGACG00000015164	1	8.59803e-20	1.36717e-08
ENSGACG00000015166	0.928924	2.94526e-10	0.303986
ENSGACG00000015161	1	3.72274e-18	3.34496e-08
ENSGACG00000015163	0.80087	1.70852e-17	0.642864
ENSGACG00000015168	1	3.07023e-15	3.15865e-07
ENSGACG00000013863	0.0145019	1.33493e-16	0.0145019
ENSGACG00000013860	0.256471	2.22193e-15	0.126296
ENSGACG00000013861	0.591254	6.77802e-08	0.565365
ENSGACG00000013866	9.28509e-06	2.77168e-49	9.28509e-06
ENSGACG00000013867	0.040173	2.96145e-12	0.035558
ENSGACG00000019800	0.0607209	8.01623e-07	0.0607217
ENSGACG00000013865	0.00440353	2.6703e-13	0.0043514
ENSGACG00000013868	3.11682e-08	3.77862e-08	6.89545e-08
ENSGACG00000019808	0.00213609	7.7233e-41	0.00213609
ENSGACG00000019809	0.977133	8.19469e-08	0.0628216
ENSGACG00000015839	0.0435702	1.12509e-07	0.0406738
ENSGACG00000015838	0.129147	2.58908e-16	0.0757041
ENSGACG00000015833	0.00984289	3.52537e-11	0.00959691
ENSGACG00000015832	0.00943864	3.12214e-29	0.00920927
ENSGACG00000015831	0.0928675	1.0662e-33	0.0926448
ENSGACG00000015830	1	2.00123e-24	3.71157e-11
ENSGACG00000015835	0.412029	1.80449e-06	0.412031
ENSGACG00000015834	0.0716763	2.35221e-12	0.0696555
ENSGACG00000008206	5.86123e-05	1.01508e-44	5.86123e-05
ENSGACG00000008207	1	1.15281e-20	0.888352
ENSGACG00000008204	0.000229614	1.18641e-18	0.000229614
ENSGACG00000008205	1.73119e-18	0.60456	0.286131
ENSGACG00000008202	0.999998	3.36751e-16	0.0026346
ENSGACG00000008203	0.00202079	2.39251e-24	0.00201742
ENSGACG00000008200	7.58903e-05	3.19479e-45	7.58903e-05
ENSGACG00000008201	0.696833	5.38713e-09	0.696833
ENSGACG00000017099	0.99983	4.31016e-06	0.000617577
ENSGACG00000017098	0.000518277	2.62714e-17	0.000518277
ENSGACG00000017093	0.999983	2.79776e-19	0.140258
ENSGACG00000017092	0.898064	8.24395e-10	0.0589474
ENSGACG00000017091	0.00607539	1.64034e-19	0.00589374
ENSGACG00000017090	0.0212065	1.57305e-21	0.0192851
ENSGACG00000017096	0.036401	1.05777e-07	0.0364011
ENSGACG00000017095	0.984625	1.05453e-23	0.881439
ENSGACG00000017094	0.61409	1.51997e-05	0.215856
ENSGACG00000006962	0.994781	2.39897e-16	0.0970675
ENSGACG00000006965	0.029983	7.81181e-30	0.0283003
ENSGACG00000006964	0.999949	8.8026e-17	0.00173488
ENSGACG00000006967	0.751199	2.88695e-11	0.0510297
ENSGACG00000017549	0.120141	1.90138e-07	0.120141
ENSGACG00000017548	0.999814	1.14946e-18	0.00526938
ENSGACG00000017545	0.0345031	3.74692e-13	0.0303531
ENSGACG00000017544	0.539563	4.13476e-21	0.219226
ENSGACG00000017541	0.953465	1.0383e-15	0.0321769
ENSGACG00000017540	0.134285	1.82103e-19	0.115637
ENSGACG00000017543	7.52031e-05	1.13487e-41	7.52031e-05
ENSGACG00000010236	0.0374328	1.95231e-11	0.0366085
ENSGACG00000004756	0.119258	1.47703e-06	0.102207
ENSGACG00000004750	2.49157e-05	5.50456e-49	2.49157e-05
ENSGACG00000010230	0.0241817	1.44749e-08	0.0230559
ENSGACG00000010231	0.0276082	1.03813e-12	0.024669
ENSGACG00000014013	0.570762	1.35722e-18	0.55408
ENSGACG00000014010	0.00142936	1.90818e-27	0.00142917
ENSGACG00000014011	0.647961	4.97398e-09	0.0711001
ENSGACG00000014014	0.006324	1.07828e-12	0.00628472
ENSGACG00000014019	0.999997	4.51999e-19	0.00188213
ENSGACG00000004758	0.99969	1.92435e-06	0.00195616
ENSGACG00000004759	0.707022	4.02505e-16	0.657948
ENSGACG00000010238	0.96857	6.12655e-08	0.0827715
ENSGACG00000010239	0.00627216	5.70264e-14	0.00616048
ENSGACG00000018818	0.00543073	7.12722e-32	0.00534977
ENSGACG00000018819	0.000947415	4.93086e-32	0.000945621
ENSGACG00000018817	1.08657e-05	0.0768493	0.0737028
ENSGACG00000018814	0.999898	2.92818e-12	0.000135805
ENSGACG00000018815	0.00074588	2.40499e-41	0.00074588
ENSGACG00000018812	0.903987	3.67953e-30	0.410371
ENSGACG00000018813	0.0340172	1.06339e-18	0.0335119
ENSGACG00000018810	0.00112188	1.27032e-29	0.00111828
ENSGACG00000018746	0.00374522	3.88176e-14	0.00370775
ENSGACG00000018747	5.58697e-05	7.30717e-47	5.58697e-05
ENSGACG00000018744	0.999813	8.00394e-18	0.657189
ENSGACG00000018745	0.624973	1.35107e-09	0.624973
ENSGACG00000018742	0.0155926	5.36843e-34	0.0139949
ENSGACG00000018743	0.968843	6.26962e-10	0.0359475
ENSGACG00000004923	0.00455902	3.9803e-23	0.00450504
ENSGACG00000004922	0.0562055	2.67984e-10	0.0518471
ENSGACG00000004921	1	9.51856e-18	0.000857257
ENSGACG00000004920	6.70826e-05	1.07276e-44	6.70826e-05
ENSGACG00000004927	0.72875	1.25167e-11	0.449328
ENSGACG00000017936	0.778145	3.7373e-10	0.778145
ENSGACG00000004925	0.017106	2.76685e-10	0.0164665
ENSGACG00000004924	0.00615593	1.23573e-29	0.0059069
ENSGACG00000004929	3.1199e-06	0.000145011	0.000148119
ENSGACG00000004928	0.999995	1.83037e-15	3.52772e-05
ENSGACG00000020772	0.777616	3.16141e-07	0.0579165
ENSGACG00000020773	0.00252947	1.19462e-25	0.00252402
ENSGACG00000020774	0.0067041	3.88042e-15	0.0067041
ENSGACG00000020775	0.981983	4.92878e-19	0.0519179
ENSGACG00000020776	0.00538937	0.0181072	0.0218781
ENSGACG00000020777	0.114785	8.21028e-44	0.114785
ENSGACG00000020779	0.997915	1.45074e-11	0.00780356
ENSGACG00000005328	0.368274	1.2998e-05	0.368287
ENSGACG00000005329	0.0101592	6.45543e-13	0.00988223
ENSGACG00000005322	0.0490684	1.44724e-22	0.0364254
ENSGACG00000005320	0.0450932	1.02653e-12	0.0379315
ENSGACG00000005326	0.00769541	2.78553e-24	0.00757432
ENSGACG00000007789	1.34655e-15	0.00529818	0.00529806
ENSGACG00000007782	0.902295	1.00025e-09	0.0681877
ENSGACG00000007783	0.0503596	5.14355e-28	0.044055
ENSGACG00000007780	0.347612	2.92531e-12	0.31388
ENSGACG00000007781	0.0446445	1.81089e-32	0.0415498
ENSGACG00000007787	0.999975	1.78017e-14	0.259319
ENSGACG00000007785	0.00643485	3.97073e-26	0.00631846
ENSGACG00000006781	0.323644	1.02679e-16	0.0815511
ENSGACG00000006782	0.112978	0.000752864	0.0780272
ENSGACG00000006785	0.00183261	3.41371e-44	0.00183261
ENSGACG00000006787	0.255431	3.61131e-15	0.255431
ENSGACG00000006786	0.0280886	9.76409e-38	0.0230123
ENSGACG00000006789	0.724238	1.33806e-14	0.513134
ENSGACG00000006788	0.0325154	1.13009e-07	0.0296039
ENSGACG00000008329	0.519284	1.22227e-12	0.324639
ENSGACG00000003448	0.0107951	1.66162e-10	0.0105274
ENSGACG00000004499	0.999685	3.86536e-18	0.0235045
ENSGACG00000004498	0.0578411	4.66813e-07	0.0455466
ENSGACG00000003441	0.998832	0.00116744	0.00117045
ENSGACG00000004492	0.998664	1.46763e-10	0.894298
ENSGACG00000004491	0.00803501	1.59587e-11	0.00781708
ENSGACG00000004490	6.40813e-05	3.17147e-45	6.40813e-05
ENSGACG00000004495	0.00533043	6.04254e-37	0.00512451
ENSGACG00000016946	0.070889	3.5451e-07	0.0708894
ENSGACG00000016944	0.234882	1.60811e-08	0.199702
ENSGACG00000016945	0.424915	3.89383e-08	0.134084
ENSGACG00000016942	0.001652	6.74644e-36	0.00164482
ENSGACG00000016940	0.0109404	2.30196e-36	0.00996327
ENSGACG00000002844	0.973009	2.04433e-09	0.105095
ENSGACG00000016948	0.991985	3.41037e-13	0.991985
ENSGACG00000006439	0.998741	2.3629e-10	0.888665
ENSGACG00000006438	5.37686e-05	1.65844e-07	5.39345e-05
ENSGACG00000008499	0.0873415	4.07859e-16	0.0574249
ENSGACG00000008498	0.0026599	5.13303e-25	0.00263543
ENSGACG00000006433	4.12971e-07	0.0019583	0.00191185
ENSGACG00000006430	0.0727118	2.38911e-08	0.0599938
ENSGACG00000006436	1.51556e-08	0.0051545	0.00498516
ENSGACG00000006435	0.00839945	5.05211e-44	0.00839945
ENSGACG00000006434	0.0411752	2.99688e-33	0.0394121
ENSGACG00000004149	0.507687	1.5332e-17	0.176921
ENSGACG00000010469	9.85534e-05	2.04871e-51	9.85534e-05
ENSGACG00000010468	0.000531688	2.7588e-32	0.000530305
ENSGACG00000004145	0.000172906	1.2367e-35	0.000172906
ENSGACG00000004147	0.000489102	9.56504e-42	0.000489102
ENSGACG00000004146	0.0509571	1.05599e-35	0.0507523
ENSGACG00000004141	0.00431524	1.01237e-23	0.00422909
ENSGACG00000004140	0.011598	1.3148e-33	0.011598
ENSGACG00000004143	0.00325947	5.89627e-48	0.00325947
ENSGACG00000004142	0.000100081	1.92425e-43	0.000100081
ENSGACG00000002798	0.000337722	7.21655e-39	0.000337722
ENSGACG00000002796	0.472411	8.1683e-15	0.101208
ENSGACG00000002797	0.000117163	4.42365e-41	0.000117163
ENSGACG00000002794	0.977664	6.93165e-10	0.843153
ENSGACG00000002795	0.000751166	4.83932e-43	0.000751166
ENSGACG00000002793	0.119161	5.42076e-07	0.119162
ENSGACG00000002790	0.0726029	7.89576e-18	0.0554226
ENSGACG00000002421	0.0180562	3.57306e-13	0.0175219
ENSGACG00000002423	0.022566	3.86229e-17	0.0208143
ENSGACG00000002424	0.77569	1.62482e-20	0.627501
ENSGACG00000002425	0.124682	2.18491e-08	0.0849971
ENSGACG00000002426	0.250923	4.52523e-42	0.250923
ENSGACG00000002428	0.00757593	1.27043e-20	0.0072595
ENSGACG00000002429	0.620596	8.82697e-08	0.620596
ENSGACG00000000496	0.0674674	5.62415e-13	0.0578775
ENSGACG00000000495	0.036682	5.83234e-09	0.0343859
ENSGACG00000000494	0.00569696	9.16007e-26	0.00565616
ENSGACG00000000492	0.694245	3.11113e-10	0.123174
ENSGACG00000000491	0.333895	2.53375e-24	0.319063
ENSGACG00000000490	0.0179208	5.87908e-26	0.0168877
ENSGACG00000011734	0.999202	3.75876e-15	0.00293833
ENSGACG00000011735	0.015886	3.82027e-23	0.015156
ENSGACG00000011736	0.00993593	5.39373e-10	0.00993593
ENSGACG00000011737	0.00327798	2.21011e-20	0.00324055
ENSGACG00000011730	0.0837049	1.09477e-05	0.0738395
ENSGACG00000011731	0.903948	0.000654106	0.0307114
ENSGACG00000000499	0.00866645	2.86262e-37	0.00843556
ENSGACG00000011733	0.000424089	1.81722e-39	0.000424089
ENSGACG00000013466	0.00575221	4.49845e-20	0.00557173
ENSGACG00000013465	0.996668	2.68511e-08	0.000954177
ENSGACG00000013462	1	2.84136e-33	0.000197986
ENSGACG00000013460	0.140254	1.26237e-05	0.140267
ENSGACG00000013468	0.05503	5.68237e-17	0.0422802
ENSGACG00000013469	0.0119065	1.85841e-16	0.0113015
ENSGACG00000015705	0.0508296	0.000413285	0.0494139
ENSGACG00000015707	0.0606238	1.18539e-06	0.060625
ENSGACG00000015706	0.000856359	3.66106e-16	0.000856359
ENSGACG00000015701	0.00033473	8.20532e-43	0.00033473
ENSGACG00000015700	0.0242873	1.14913e-39	0.0242873
ENSGACG00000015703	0.433775	5.03223e-07	0.433776
ENSGACG00000015702	0.00783987	9.03208e-22	0.00766343
ENSGACG00000015709	0.776902	7.28179e-16	0.767606
ENSGACG00000015708	0.000688757	7.58004e-32	0.000688757
ENSGACG00000011185	0.0507918	1.45459e-33	0.0507028
ENSGACG00000016177	1	2.56086e-16	0.0127609
ENSGACG00000016176	0.989309	1.02241e-21	0.935742
ENSGACG00000016173	0.714316	3.75202e-28	0.162415
ENSGACG00000016171	0.0269487	2.02951e-11	0.0259132
ENSGACG00000016170	0.0247618	1.12728e-10	0.0236853
ENSGACG00000016179	0.000702891	6.99501e-32	0.000702891
ENSGACG00000016178	0.999995	4.548e-15	0.000144804
ENSGACG00000008866	0.441416	3.84394e-15	0.417551
ENSGACG00000008863	0.000652197	1.77898e-34	0.000652197
ENSGACG00000008860	0.0211673	1.69054e-21	0.0194269
ENSGACG00000008861	0.814009	7.70447e-10	0.140095
ENSGACG00000008868	0.0677341	1.60336e-06	0.0677357
ENSGACG00000013282	0.067012	1.23971e-10	0.059023
ENSGACG00000013283	0.0194419	1.34818e-36	0.0194419
ENSGACG00000013281	0.0373719	6.7837e-21	0.0305487
ENSGACG00000013286	0.132195	1.75976e-28	0.12884
ENSGACG00000013285	4.24099e-05	8.72643e-42	4.24099e-05
ENSGACG00000013288	0.249069	1.71137e-07	0.143785
ENSGACG00000013289	0.00894168	2.79073e-21	0.0088481
ENSGACG00000014150	0.939327	7.73205e-10	0.0473554
ENSGACG00000014157	0.767641	6.20295e-22	0.704826
ENSGACG00000014156	0.999986	2.79334e-19	0.980031
ENSGACG00000014155	0.999999	3.08261e-19	0.00160709
ENSGACG00000014154	1.32892e-39	2.4054e-05	2.4054e-05
ENSGACG00000014159	0.986312	8.71927e-06	0.00505353
ENSGACG00000008769	0.888816	3.28776e-19	0.162992
ENSGACG00000000578	0.126174	2.31785e-27	0.084268
ENSGACG00000015280	0.0313265	2.15627e-39	0.0313265
ENSGACG00000015281	0.998796	5.84501e-20	0.0429077
ENSGACG00000015282	0.14153	4.16116e-05	0.140474
ENSGACG00000015283	0.00245827	1.51538e-29	0.00240627
ENSGACG00000015284	1	7.89335e-26	0.543771
ENSGACG00000015285	0.00525135	5.62745e-31	0.00525135
ENSGACG00000015286	0.989049	3.62984e-11	0.0307448
ENSGACG00000015288	0.292729	3.42809e-11	0.287754
ENSGACG00000015289	0.0024629	1.49637e-15	0.0024629
ENSGACG00000020576	0.999337	3.93241e-22	0.046528
ENSGACG00000020577	0.0313337	5.96341e-05	0.0275199
ENSGACG00000020574	0.999999	1.00474e-11	8.26284e-06
ENSGACG00000020575	0.794285	9.71644e-11	0.135393
ENSGACG00000020572	0.119117	1.29343e-21	0.0807256
ENSGACG00000020573	0.00403373	1.1142e-22	0.00396068
ENSGACG00000020570	0.00600165	1.26647e-22	0.00598693
ENSGACG00000020571	0.00545602	9.18369e-25	0.00532923
ENSGACG00000020578	0.968226	6.19577e-22	0.897195
ENSGACG00000020579	0.570632	6.77959e-24	0.564585
ENSGACG00000004303	0.000185905	2.67261e-38	0.000185905
ENSGACG00000004302	0.0574112	2.14459e-07	0.0574114
ENSGACG00000004301	0.0321975	0.000783104	0.0329806
ENSGACG00000004300	0.0294079	1.61769e-38	0.0294079
ENSGACG00000004305	0.0109366	1.05081e-39	0.0109184
ENSGACG00000004304	0.149517	1.67774e-05	0.098979
ENSGACG00000004309	0.00355112	3.8832e-37	0.00354167
ENSGACG00000018139	0.0504802	2.32295e-07	0.0504804
ENSGACG00000018138	0.999402	2.38454e-11	0.00101749
ENSGACG00000018131	0.000425852	1.8526e-42	0.000425852
ENSGACG00000018133	0.974812	1.38767e-07	0.232792
ENSGACG00000018132	0.0349503	0.00023552	0.0326416
ENSGACG00000018135	0.287992	1.0047e-26	0.173615
ENSGACG00000018137	0.00232844	1.01475e-39	0.00231277
ENSGACG00000018136	0.00389807	3.07321e-21	0.0038126
ENSGACG00000019770	0.998852	7.44795e-12	0.0129093
ENSGACG00000019772	0.723988	3.76522e-08	0.480486
ENSGACG00000019774	0.722196	8.92041e-13	0.146238
ENSGACG00000019775	0.972235	2.62248e-07	0.0207342
ENSGACG00000019776	0.319158	5.0025e-08	0.136897
ENSGACG00000019777	0.306275	3.75574e-07	0.244847
ENSGACG00000005951	0.00453833	1.8642e-13	0.00453833
ENSGACG00000005950	0.00305592	4.3345e-23	0.00299815
ENSGACG00000005953	0.0228568	2.99607e-08	0.0213834
ENSGACG00000005952	0.0437229	1.17426e-30	0.04074
ENSGACG00000005955	0.611124	8.85367e-08	0.610758
ENSGACG00000005954	0.00264234	2.08734e-25	0.00262054
ENSGACG00000005957	0.00363351	4.3834e-34	0.00363351
ENSGACG00000005956	0.162061	1.0727e-12	0.147782
ENSGACG00000006213	0.000249679	3.41501e-48	0.000249679
ENSGACG00000006211	0.00230462	2.92349e-14	0.00230462
ENSGACG00000006210	0.156492	5.4932e-25	0.156
ENSGACG00000006217	0.0877216	1.28334e-27	0.0679545
ENSGACG00000006216	0.0426608	3.19501e-08	0.0363348
ENSGACG00000006215	0.985274	1.30894e-26	0.0563166
ENSGACG00000006214	0.131548	9.25821e-09	0.131536
ENSGACG00000007621	0.115454	2.38141e-08	0.101772
ENSGACG00000007620	1	7.11953e-20	0.000185605
ENSGACG00000007623	0.297016	9.31738e-26	0.281857
ENSGACG00000007622	0.735662	4.58183e-10	0.0693187
ENSGACG00000007625	0.0135892	4.04469e-13	0.0135892
ENSGACG00000007624	0.961124	8.69059e-08	0.326591
ENSGACG00000007627	0.000307936	1.86496e-38	0.000307805
ENSGACG00000007626	0.704491	1.48301e-23	0.27465
ENSGACG00000007629	0.236191	4.19325e-08	0.125582
ENSGACG00000007628	0.0142011	2.94039e-31	0.0137093
ENSGACG00000005179	0.978785	7.2962e-09	0.183175
ENSGACG00000005178	0.000914699	1.30071e-38	0.000914699
ENSGACG00000005173	0.0114856	8.89182e-21	0.0111484
ENSGACG00000005172	0.991992	1.7479e-13	0.154447
ENSGACG00000005170	1.9053e-05	0.0014262	0.00143403
ENSGACG00000005177	5.53048e-05	4.25033e-44	5.53048e-05
ENSGACG00000005176	0.0340321	1.19678e-15	0.0289883
ENSGACG00000005175	0.0427314	4.09921e-18	0.0408299
ENSGACG00000005174	0.353646	2.91307e-07	0.353646
ENSGACG00000008518	0.0119419	1.27426e-15	0.0114406
ENSGACG00000008519	0.0962708	1.96921e-30	0.0957174
ENSGACG00000008513	0.55596	3.54933e-29	0.549223
ENSGACG00000008510	0.99999	3.81437e-12	0.000979642
ENSGACG00000008516	0.0332461	7.45419e-33	0.0304344
ENSGACG00000008517	0.00313891	8.81619e-18	0.00313891
ENSGACG00000008514	0.988804	3.19523e-12	0.232352
ENSGACG00000016757	0.0405537	3.24066e-19	0.03439
ENSGACG00000016755	0.999552	5.45597e-10	0.00675684
ENSGACG00000016754	0.0043937	2.31496e-15	0.0043937
ENSGACG00000016753	0.214665	1.4991e-06	0.150366
ENSGACG00000016752	0.00850285	3.99117e-10	0.00850281
ENSGACG00000016751	0.999767	1.99841e-14	0.00321158
ENSGACG00000016759	0.0319091	1.95868e-15	0.0274568
ENSGACG00000016758	0.888231	5.1684e-07	0.0300968
ENSGACG00000017075	0.638661	5.04378e-33	0.54303
ENSGACG00000012006	0.999968	2.22966e-14	0.000844367
ENSGACG00000012005	0.0483054	2.79767e-06	0.0376154
ENSGACG00000010348	0.00824484	3.38695e-15	0.00824484
ENSGACG00000003638	0.0238263	5.84166e-14	0.0212695
ENSGACG00000003639	0.424111	3.45136e-05	0.424145
ENSGACG00000003636	0.315836	2.81645e-06	0.315839
ENSGACG00000003637	0.000327647	6.64313e-40	0.000327647
ENSGACG00000010340	0.999972	1.43797e-14	0.00013036
ENSGACG00000003635	1	2.31513e-15	2.38915e-05
ENSGACG00000003632	1	1.02879e-32	0.279609
ENSGACG00000003633	0.173	4.87553e-06	0.172547
ENSGACG00000003630	0.0231165	3.24774e-07	0.0231076
ENSGACG00000003631	0.0701365	2.05818e-06	0.0701386
ENSGACG00000012001	0.00873387	4.2441e-27	0.00866948
ENSGACG00000012000	0.0867703	1.36835e-11	0.0780855
ENSGACG00000012279	0.00059484	1.3946e-36	0.00059484
ENSGACG00000012274	0.953029	1.04377e-18	0.0659229
ENSGACG00000012276	0.0285016	2.45146e-29	0.0283881
ENSGACG00000012277	0.999992	9.12458e-16	7.62226e-05
ENSGACG00000012270	0.108975	1.2424e-08	0.0838365
ENSGACG00000012271	0.0349469	3.60507e-11	0.0349469
ENSGACG00000012272	0.150012	0.000228877	0.150241
ENSGACG00000010698	0.991604	5.91586e-26	0.0507591
ENSGACG00000010694	0.999783	1.6511e-10	0.00141799
ENSGACG00000010695	0.728632	3.22751e-07	0.0370127
ENSGACG00000010697	0.997431	7.60524e-23	0.450666
ENSGACG00000010690	0.951034	8.108e-13	0.025213
ENSGACG00000010692	0.046828	3.09346e-11	0.0433373
ENSGACG00000010693	0.0186967	4.58327e-21	0.0182781
ENSGACG00000013589	0.144708	3.92769e-05	0.144747
ENSGACG00000013588	0.0103228	6.55127e-17	0.0100767
ENSGACG00000013584	0.00396159	1.85288e-26	0.00390249
ENSGACG00000013587	0.00233514	4.98335e-36	0.00233514
ENSGACG00000013586	0.00502432	2.33888e-22	0.00486917
ENSGACG00000013581	0.12863	1.34443e-29	0.087819
ENSGACG00000013580	0.0494866	0.000567591	0.046895
ENSGACG00000013583	0.981134	1.05009e-22	0.102907
ENSGACG00000013582	0.0390571	8.63041e-14	0.0320527
ENSGACG00000012186	0.596867	1.93818e-22	0.560831
ENSGACG00000012187	0.501419	5.56359e-27	0.404347
ENSGACG00000012185	0.0413237	2.29474e-08	0.0413237
ENSGACG00000011569	0.428408	2.65348e-09	0.396476
ENSGACG00000011568	0.018888	4.49073e-24	0.0182873
ENSGACG00000012180	0.0109835	1.46394e-23	0.0108583
ENSGACG00000011564	2.21431e-17	4.34861e-05	4.34861e-05
ENSGACG00000011567	0.158327	7.93819e-08	0.125281
ENSGACG00000011566	0.99999	1.29076e-12	0.00295205
ENSGACG00000011563	0.99997	4.95166e-14	0.00017871
ENSGACG00000011562	0.924775	2.37622e-16	0.271078
ENSGACG00000013637	0.00389286	1.47189e-13	0.00389286
ENSGACG00000013636	0.0356744	1.71574e-13	0.0310127
ENSGACG00000013635	0.178567	1.64816e-09	0.178567
ENSGACG00000013634	0.39353	6.33646e-06	0.103541
ENSGACG00000013633	0.0423148	6.40646e-22	0.032819
ENSGACG00000013632	0.00298698	0.000443465	0.0033564
ENSGACG00000013631	0.306124	7.00093e-05	0.15798
ENSGACG00000013630	0.99988	4.39848e-12	0.731751
ENSGACG00000013638	0.00381767	1.19555e-23	0.00381565
ENSGACG00000009678	0.0713982	3.36352e-15	0.0635589
ENSGACG00000009679	3.71649e-05	2.03263e-46	3.71649e-05
ENSGACG00000009674	0.0196881	0.00853639	0.0241263
ENSGACG00000009675	0.0336667	0.000730486	0.0343972
ENSGACG00000009676	0.999781	6.44069e-17	0.104809
ENSGACG00000009677	0.316625	2.02848e-11	0.227077
ENSGACG00000009670	0.0130705	6.66299e-15	0.0123947
ENSGACG00000009671	0.00181358	2.92477e-26	0.00181358
ENSGACG00000009673	1	8.53502e-16	2.48611e-07
ENSGACG00000009586	0.958131	1.21637e-16	0.0251838
ENSGACG00000009587	4.97162e-05	3.07852e-45	4.97162e-05
ENSGACG00000009584	0.180656	4.03862e-09	0.11096
ENSGACG00000009585	0.0053181	3.11581e-45	0.0053181
ENSGACG00000009583	0.000264123	0.0105447	0.0108088
ENSGACG00000009581	2.8397e-05	2.21794e-48	2.8397e-05
ENSGACG00000009588	0.0867936	2.11149e-08	0.0760078
ENSGACG00000009589	0.0377633	0.000128669	0.0313749
ENSGACG00000016033	0.246308	7.62479e-10	0.246308
ENSGACG00000016030	0.105852	2.89411e-07	0.0857606
ENSGACG00000016031	0.0127896	1.29215e-10	0.0124149
ENSGACG00000016036	0.00946346	1.81335e-14	0.00920762
ENSGACG00000016037	0.999956	6.6823e-10	0.00166588
ENSGACG00000016034	0.138269	5.89958e-05	0.138328
ENSGACG00000016035	0.000487935	6.27243e-17	0.000487935
ENSGACG00000016038	0.00282682	4.06427e-17	0.00279688
ENSGACG00000016039	0.0292517	4.05166e-08	0.0292234
ENSGACG00000008989	0.749	4.81508e-26	0.309298
ENSGACG00000008988	0.931993	1.52155e-09	0.0927304
ENSGACG00000008984	0.763163	2.194e-08	0.460668
ENSGACG00000008986	2.01742e-12	0.000302018	0.000302018
ENSGACG00000008981	0.000340659	1.01821e-35	0.000340388
ENSGACG00000008980	0.177949	1.54524e-05	0.159739
ENSGACG00000008983	0.562922	1.19235e-14	0.118391
ENSGACG00000008982	0.0306795	2.89252e-11	0.0306795
ENSGACG00000017633	1	1.5485e-31	0.988999
ENSGACG00000017632	0.999989	3.01661e-24	0.00905805
ENSGACG00000017631	0.912882	9.92868e-07	0.698132
ENSGACG00000017630	1	1.29021e-20	0.00415227
ENSGACG00000017637	0.705905	3.0567e-11	0.330272
ENSGACG00000017636	0.999983	1.16972e-11	0.000129401
ENSGACG00000017635	0.0947071	1.42332e-06	0.0947085
ENSGACG00000017634	0.0881905	3.88797e-09	0.0881905
ENSGACG00000017639	0.997989	4.47548e-09	0.0036418
ENSGACG00000019576	0.0490959	5.7644e-07	0.0490965
ENSGACG00000019577	0.0792606	9.5214e-07	0.0792523
ENSGACG00000019574	0.227786	0.00024542	0.15116
ENSGACG00000019575	0.000138551	2.85078e-19	0.000138551
ENSGACG00000019572	0.0024273	3.72056e-30	0.0024062
ENSGACG00000019573	0.0042479	0.00198444	0.0059093
ENSGACG00000019570	0.153617	2.83563e-12	0.153617
ENSGACG00000019571	0.000397555	3.78095e-36	0.000397555
ENSGACG00000019578	1.70114e-23	2.0017e-09	2.0017e-09
ENSGACG00000019579	0.0448596	1.02427e-18	0.0394937
ENSGACG00000013875	0.95782	6.41666e-12	0.0369608
ENSGACG00000021543	0.960834	0.000219622	0.0560135
ENSGACG00000014528	0.58234	2.57708e-09	0.538699
ENSGACG00000013757	0.0111497	5.14686e-29	0.0103335
ENSGACG00000015091	0.172922	2.05858e-08	0.172922
ENSGACG00000015090	0.000177447	3.46606e-42	0.000177447
ENSGACG00000015093	0.139121	1.49116e-07	0.139121
ENSGACG00000015092	0.269782	1.44216e-23	0.153761
ENSGACG00000015094	2.00929e-15	0.000341428	0.000341428
ENSGACG00000015096	0.0218672	1.20542e-14	0.0206607
ENSGACG00000013758	0.000395012	7.65547e-39	0.000395012
ENSGACG00000013759	0.0192137	1.13674e-09	0.0192137
ENSGACG00000004564	0.0398909	4.95424e-07	0.0398789
ENSGACG00000006118	0.0546364	3.23409e-08	0.0493969
ENSGACG00000006119	0.999851	1.21223e-11	0.00274029
ENSGACG00000001585	2.48974e-06	8.07057e-10	2.49054e-06
ENSGACG00000006110	0.00393187	7.34137e-29	0.00384145
ENSGACG00000006111	0.35951	8.2885e-06	0.359518
ENSGACG00000006112	0.000448445	1.80656e-43	0.000448445
ENSGACG00000006113	0.188732	5.17536e-06	0.18741
ENSGACG00000006114	0.00321397	1.07063e-35	0.00321397
ENSGACG00000006115	0.99941	1.40337e-12	0.00304222
ENSGACG00000006116	0.0317146	2.53228e-08	0.0317146
ENSGACG00000005779	0.164851	0.000187879	0.165039
ENSGACG00000005778	0.999996	4.65715e-32	0.00231708
ENSGACG00000005771	0.102777	2.84618e-08	0.0702184
ENSGACG00000005770	0.79777	8.87749e-16	0.768009
ENSGACG00000005773	0.01008	8.08348e-15	0.01008
ENSGACG00000005772	1	1.34086e-26	1.78097e-07
ENSGACG00000005774	0.00728691	0.00435701	0.010835
ENSGACG00000005777	0.000562616	9.43414e-37	0.000562616
ENSGACG00000005776	0.0619428	8.22512e-08	0.0619429
ENSGACG00000001469	0.620434	0.0117211	0.2601
ENSGACG00000001468	0.123337	7.5983e-30	0.105951
ENSGACG00000001461	0.424601	5.45112e-11	0.32639
ENSGACG00000001460	0.913945	0.00256235	0.480749
ENSGACG00000001463	0.00119795	3.43373e-36	0.00119795
ENSGACG00000001464	0.00141469	7.66259e-27	0.00140387
ENSGACG00000001467	0.5217	0.000201589	0.0717336
ENSGACG00000001466	1	2.04962e-16	2.0668e-06
ENSGACG00000006884	0.0171929	6.34279e-18	0.0162093
ENSGACG00000006889	0.999923	1.09834e-10	0.000510576
ENSGACG00000018308	0.257323	4.91836e-05	0.257372
ENSGACG00000018307	0.0759536	1.32543e-14	0.0615043
ENSGACG00000018304	0.211509	3.81811e-06	0.151965
ENSGACG00000018305	0.143933	3.67543e-05	0.14347
ENSGACG00000018302	0.969274	9.27336e-09	0.230805
ENSGACG00000018303	1	1.32882e-15	1.08633e-06
ENSGACG00000018300	0.999025	4.59229e-09	0.347582
ENSGACG00000018301	0.128198	3.30932e-05	0.128231
ENSGACG00000007041	1.64412e-27	0.00034943	0.00034943
ENSGACG00000007040	0.316184	7.84166e-05	0.316262
ENSGACG00000007043	0.102167	2.54736e-05	0.102193
ENSGACG00000007042	0.11452	7.95236e-07	0.0880429
ENSGACG00000007045	0.999972	1.99146e-11	0.00165074
ENSGACG00000007044	1	6.99812e-18	2.82315e-06
ENSGACG00000007047	0.183587	7.47819e-21	0.091609
ENSGACG00000007046	0.203815	3.08702e-10	0.10314
ENSGACG00000007049	0.324337	2.77544e-05	0.323777
ENSGACG00000007048	0.000235348	1.3853e-40	0.000235348
ENSGACG00000013035	0.915343	2.23123e-34	0.139376
ENSGACG00000013034	0.212341	1.14579e-10	0.212341
ENSGACG00000013037	0.0165284	8.15168e-24	0.0145596
ENSGACG00000013036	0.99838	3.09208e-10	0.0128663
ENSGACG00000013031	0.626839	1.24214e-06	0.212583
ENSGACG00000013030	0.129484	3.22367e-11	0.0808675
ENSGACG00000013033	0.404925	0.000517401	0.405442
ENSGACG00000013039	0.0791938	1.94352e-08	0.079193
ENSGACG00000013038	0.0638367	6.7906e-07	0.0638079
ENSGACG00000002176	1	2.50143e-14	0.000202621
ENSGACG00000002177	0.157178	0.0173981	0.0655749
ENSGACG00000002174	0.785863	1.25083e-17	0.12756
ENSGACG00000002175	0.20831	1.68172e-33	0.121327
ENSGACG00000002173	0.000330154	1.69706e-42	0.000330154
ENSGACG00000002170	0.00738974	9.36631e-32	0.00729566
ENSGACG00000002178	0.437272	1.52178e-17	0.191471
ENSGACG00000012843	0.00348026	9.6545e-25	0.00343939
ENSGACG00000012842	0.906417	3.12197e-33	0.741617
ENSGACG00000012841	0.350893	2.2392e-11	0.350893
ENSGACG00000012840	0.608658	0.391342	4.28053e-13
ENSGACG00000012846	0.0220233	2.53455e-10	0.0220233
ENSGACG00000012844	0.00265904	4.11862e-30	0.00265904
ENSGACG00000012849	0.987115	2.54068e-09	0.0176549
ENSGACG00000012848	0.00758408	5.24192e-23	0.00742618
ENSGACG00000002825	0.0177701	4.3062e-16	0.0168387
ENSGACG00000002826	0.00187665	6.89334e-37	0.00187665
ENSGACG00000002820	0.0148808	7.06912e-09	0.0144547
ENSGACG00000002821	0.132907	1.11406e-24	0.0812573
ENSGACG00000002822	0.0382045	1.83669e-31	0.0346583
ENSGACG00000002828	0.0359794	3.55653e-09	0.0359794
ENSGACG00000000084	0.368899	3.50208e-15	0.248364
ENSGACG00000000085	0.253211	8.15048e-07	0.153339
ENSGACG00000000086	0.677497	7.19477e-26	0.592966
ENSGACG00000000087	0.10956	0.00598847	0.0723726
ENSGACG00000011308	0.000566255	1.39644e-28	0.000566255
ENSGACG00000000082	0.0486165	2.99989e-16	0.0443202
ENSGACG00000000083	0.887473	8.59207e-06	0.865452
ENSGACG00000011305	1	6.67504e-16	0.00838122
ENSGACG00000011304	0.0149838	1.19753e-10	0.0143793
ENSGACG00000011307	1	3.75502e-16	3.53497e-06
ENSGACG00000011303	0.0815832	3.23154e-27	0.0637374
ENSGACG00000011302	0.229921	7.47759e-10	0.135811
ENSGACG00000008709	0.999984	2.23444e-24	0.179292
ENSGACG00000008708	0.000122567	1.066e-19	0.000122567
ENSGACG00000008703	0.000225579	4.20636e-41	0.000225579
ENSGACG00000008702	0.144077	4.84999e-06	0.144082
ENSGACG00000008701	0.0099408	2.94707e-10	0.00972254
ENSGACG00000008706	0.00257962	1.18622e-31	0.00252085
ENSGACG00000008705	1	2.33396e-25	3.7647e-05
ENSGACG00000008704	0.000551127	2.31931e-42	0.000551127
ENSGACG00000000557	0.00241723	7.02212e-43	0.00241667
ENSGACG00000000554	0.0256673	1.06341e-11	0.0256673
ENSGACG00000014873	0.613476	4.2964e-05	0.145964
ENSGACG00000000552	1.74793e-06	0.0302504	0.0251144
ENSGACG00000014875	0.999999	2.11179e-20	6.89114e-05
ENSGACG00000000550	1	2.95469e-17	1.80086e-07
ENSGACG00000016650	0.0561939	1.41861e-42	0.0561939
ENSGACG00000016651	0.208165	8.94054e-11	0.164515
ENSGACG00000016656	0.999993	1.92841e-07	0.000102007
ENSGACG00000016657	6.68205e-06	1.60274e-52	6.68205e-06
ENSGACG00000016654	2.95856e-05	4.39489e-42	2.95856e-05
ENSGACG00000016655	0.0268242	4.78935e-33	0.026817
ENSGACG00000016658	0.0185722	2.61909e-05	0.0185759
ENSGACG00000016659	0.00192173	4.11277e-31	0.0019127
ENSGACG00000010559	1	5.27413e-20	1.30515e-06
ENSGACG00000010558	0.997173	2.67086e-16	0.0242987
ENSGACG00000010553	0.00669614	2.1272e-23	0.00637803
ENSGACG00000010552	0.0211286	3.03358e-14	0.020423
ENSGACG00000010551	1	4.94e-29	0.979256
ENSGACG00000010550	0.996559	1.97851e-33	0.845465
ENSGACG00000010557	0.0116101	5.85496e-09	0.0116092
ENSGACG00000010556	0.0133605	2.39874e-38	0.0133605
ENSGACG00000010555	0.033978	6.48282e-11	0.033978
ENSGACG00000010554	0.999751	8.14089e-31	0.00769992
ENSGACG00000012028	0.0103505	4.94024e-09	0.0103497
ENSGACG00000012025	0.0703764	6.18406e-14	0.0504112
ENSGACG00000012026	0.995171	1.13908e-12	0.00802449
ENSGACG00000012020	0.00686784	3.28457e-12	0.00686784
ENSGACG00000012023	0.0198709	7.2279e-14	0.0183148
ENSGACG00000012022	2.32024e-10	1.40943e-09	1.64146e-09
ENSGACG00000017013	0.059681	1.05027e-11	0.057683
ENSGACG00000017012	0.475067	1.62342e-10	0.281696
ENSGACG00000017011	0.0184979	1.88857e-22	0.01633
ENSGACG00000017010	0.00265589	3.91472e-25	0.00260109
ENSGACG00000017017	0.0349231	1.14734e-07	0.0332278
ENSGACG00000017016	0.121879	2.13637e-05	0.107299
ENSGACG00000017019	0.0210875	7.98676e-09	0.0200687
ENSGACG00000017018	0.011638	2.68241e-21	0.011167
ENSGACG00000013773	0.000211411	9.42475e-45	0.000211411
ENSGACG00000013770	0.999974	3.14778e-14	0.999974
ENSGACG00000013776	0.0982571	1.10896e-34	0.0978474
ENSGACG00000013777	0.421226	3.72261e-28	0.42065
ENSGACG00000013774	0.00495422	1.26168e-22	0.00481087
ENSGACG00000013778	0.104134	1.3023e-25	0.0904065
ENSGACG00000013779	0.0126886	8.10504e-27	0.0126886
ENSGACG00000014098	0.0845341	2.00232e-20	0.0662867
ENSGACG00000014099	0.956434	3.49097e-10	0.956434
ENSGACG00000014092	0.844214	6.47737e-32	0.831064
ENSGACG00000014091	0.996217	8.08674e-16	0.706209
ENSGACG00000014096	1.3476e-05	6.84067e-48	1.3476e-05
ENSGACG00000014094	0.999867	4.45872e-09	0.00262103
ENSGACG00000014095	0.147417	1.88693e-05	0.147436
ENSGACG00000016516	0.0848184	1.2943e-21	0.0725428
ENSGACG00000009429	0.686221	2.28257e-05	0.684027
ENSGACG00000009424	0.999914	1.22344e-09	0.000317128
ENSGACG00000009427	0.0330934	1.4124e-08	0.0330934
ENSGACG00000009426	0.0135142	1.83894e-34	0.0131162
ENSGACG00000009422	0.0647846	7.65508e-10	0.0647846
ENSGACG00000018522	0.00102248	5.68959e-29	0.00101977
ENSGACG00000015348	0.00436128	3.15736e-18	0.00432361
ENSGACG00000016519	5.33268e-05	8.15401e-48	5.33268e-05
ENSGACG00000016518	0.0013573	6.87484e-17	0.0013573
ENSGACG00000018528	0.0143257	5.8896e-20	0.0135629
ENSGACG00000022538	0.969784	0.0287339	0.000923817
ENSGACG00000018529	0.00551166	3.79672e-32	0.00542314
ENSGACG00000018548	0.00417391	1.49174e-21	0.00417391
ENSGACG00000018549	0.279027	8.23566e-25	0.12399
ENSGACG00000018544	0.0452696	3.10153e-31	0.0431647
ENSGACG00000018545	0.000215161	7.42274e-41	0.000215161
ENSGACG00000018546	0.000436759	3.93495e-17	0.000436759
ENSGACG00000018540	0.01196	1.36582e-09	0.0119596
ENSGACG00000018541	1.02557e-07	1.33027e-10	1.0269e-07
ENSGACG00000018542	0.983191	3.98912e-13	0.983191
ENSGACG00000018543	0.0011603	3.04308e-06	0.00116327
ENSGACG00000015329	0.991947	1.63525e-11	0.462747
ENSGACG00000015328	0.0187618	7.09326e-13	0.0171787
ENSGACG00000004607	0.000126897	2.87977e-38	0.000126897
ENSGACG00000015321	0.000206205	9.91936e-43	0.000206205
ENSGACG00000015320	0.00565418	4.08806e-15	0.00565418
ENSGACG00000015326	0.999439	2.25351e-10	0.00146962
ENSGACG00000015324	0.000116539	8.24483e-40	0.000116539
ENSGACG00000004602	0.239031	4.30526e-11	0.135298
ENSGACG00000010325	0.740426	2.67305e-07	0.131186
ENSGACG00000004600	0.0114312	4.57074e-23	0.0110324
ENSGACG00000004601	0.0673199	2.02221e-08	0.0615608
ENSGACG00000018896	0.999419	1.52275e-13	0.0118859
ENSGACG00000018897	0.000129906	2.26536e-41	0.000129906
ENSGACG00000018894	0.844118	4.19504e-12	0.149647
ENSGACG00000017844	0.0104302	2.59384e-27	0.00974587
ENSGACG00000017846	0.000212151	2.66811e-45	0.000212151
ENSGACG00000017847	0.0044422	5.4883e-14	0.00440333
ENSGACG00000018898	0.00847902	1.98976e-31	0.00830655
ENSGACG00000018899	0.0129174	0.0219654	0.0276178
ENSGACG00000017978	0.999277	1.64004e-31	0.983999
ENSGACG00000019825	0.192808	7.15434e-06	0.109023
ENSGACG00000020266	1	7.41086e-17	2.31836e-06
ENSGACG00000020267	0.0976231	1.71208e-06	0.0619764
ENSGACG00000020264	0.0592093	2.22598e-17	0.0434639
ENSGACG00000020265	9.0455e-05	2.975e-41	9.0455e-05
ENSGACG00000020262	0.00948448	7.95748e-21	0.0094666
ENSGACG00000020263	0.0309279	4.38372e-32	0.0256289
ENSGACG00000020260	1	2.30254e-24	2.00912e-07
ENSGACG00000020261	0.338069	7.9187e-05	0.334016
ENSGACG00000020268	0.0100005	3.81907e-13	0.00962923
ENSGACG00000020269	0.571873	7.24837e-06	0.425564
ENSGACG00000001933	0.471608	2.95988e-08	0.108764
ENSGACG00000001930	0.709699	1.77082e-08	0.132057
ENSGACG00000001936	0.0374891	7.95309e-32	0.0319866
ENSGACG00000001934	0.000511143	2.64585e-37	0.000511143
ENSGACG00000001939	0.880921	4.9616e-09	0.602464
ENSGACG00000001938	0.000143332	3.75646e-42	0.000143332
ENSGACG00000007479	0.00258275	1.81244e-20	0.00254667
ENSGACG00000007471	0.906047	1.21492e-10	0.0740507
ENSGACG00000007472	0.024429	3.34332e-05	0.0210613
ENSGACG00000007473	0.0507452	1.70386e-09	0.0507452
ENSGACG00000007474	0.997705	2.01204e-16	0.0181376
ENSGACG00000007475	0.674374	0.00211891	0.396849
ENSGACG00000007476	0.000290042	6.66218e-09	0.000290049
ENSGACG00000007477	0.0108828	2.58912e-33	0.0108311
ENSGACG00000020482	0.298434	3.25732e-05	0.298466
ENSGACG00000020483	0.0210604	1.04767e-13	0.0210604
ENSGACG00000020486	1.08955e-05	5.31794e-50	1.08955e-05
ENSGACG00000020487	0.0691833	2.89761e-35	0.0686827
ENSGACG00000020485	0.474328	2.17593e-10	0.474328
ENSGACG00000020489	0.00898997	1.48403e-16	0.00876916
ENSGACG00000006708	0.000101269	2.30886e-37	0.000101269
ENSGACG00000006701	0.0545229	3.9033e-07	0.0425819
ENSGACG00000006700	0.0886278	1.38087e-35	0.0886278
ENSGACG00000006703	0.0154291	7.8126e-09	0.0150107
ENSGACG00000006702	0.00207022	8.60843e-22	0.00207022
ENSGACG00000006705	1	2.57005e-19	1.14104e-07
ENSGACG00000006707	0.0413023	2.26527e-15	0.0396679
ENSGACG00000006706	0.149646	5.80562e-06	0.149592
ENSGACG00000004412	0.952453	6.61428e-07	0.0598232
ENSGACG00000004411	0.519977	1.31251e-17	0.184254
ENSGACG00000004410	0.00142529	1.82324e-25	0.00142529
ENSGACG00000004417	0.0337941	1.55429e-26	0.0320484
ENSGACG00000004416	0.249605	4.00599e-25	0.175404
ENSGACG00000004415	0.81099	3.84371e-29	0.595187
ENSGACG00000004414	0.000431625	1.00125e-34	0.000431625
ENSGACG00000004419	0.999999	5.8336e-13	0.843828
ENSGACG00000004418	0.0010395	1.13451e-38	0.0010395
ENSGACG00000002716	0.999992	1.28624e-14	0.000411551
ENSGACG00000002717	0.999999	2.46763e-17	0.000121023
ENSGACG00000002714	0.995173	3.90008e-07	0.0156024
ENSGACG00000002715	0.999429	7.22396e-10	0.003731
ENSGACG00000002712	0.713888	2.39542e-05	0.0876592
ENSGACG00000002710	0.00354867	8.68759e-14	0.00354867
ENSGACG00000002711	0.682465	1.97e-06	0.216012
ENSGACG00000002718	0.651287	3.24163e-31	0.609481
ENSGACG00000002719	0.999978	2.97504e-26	0.00740613
ENSGACG00000001160	0.258482	1.00146e-06	0.212765
ENSGACG00000001162	0.00335592	9.25197e-28	0.00329821
ENSGACG00000001163	0.00673304	8.57366e-12	0.00673304
ENSGACG00000001164	0.115222	4.25871e-07	0.0782537
ENSGACG00000001166	0.297218	3.58503e-18	0.164523
ENSGACG00000001169	0.809894	7.70817e-11	0.205707
ENSGACG00000000419	0.334829	0.000151321	0.330572
ENSGACG00000000418	0.00271054	2.57411e-33	0.00265027
ENSGACG00000000416	0.0850425	7.95246e-05	0.0846558
ENSGACG00000000415	0.0452716	6.01406e-09	0.0452717
ENSGACG00000000412	0.670852	4.10968e-07	0.361036
ENSGACG00000000411	0.938269	9.07123e-08	0.441191
ENSGACG00000020241	1	8.50491e-30	0.712606
ENSGACG00000016245	0.0359752	2.48165e-26	0.0354109
ENSGACG00000016244	0.118019	5.947e-26	0.0684201
ENSGACG00000016246	0.00306959	6.31938e-32	0.00301648
ENSGACG00000016241	0.998844	2.45571e-09	0.915119
ENSGACG00000016240	0.451711	1.24042e-15	0.372267
ENSGACG00000016243	0.994478	4.75738e-31	0.499326
ENSGACG00000016242	0.00161714	2.37013e-22	0.00161714
ENSGACG00000016249	0.00764228	8.27519e-13	0.00743491
ENSGACG00000016248	0.927874	9.0562e-12	0.0557683
ENSGACG00000012555	0.0442951	8.15379e-13	0.0378999
ENSGACG00000012557	0.00459147	1.05077e-05	0.0046002
ENSGACG00000012551	0.0225728	6.96966e-13	0.0196386
[truncated: 14,311 more rows]

## Sheet: Annotated_tissue-specific_ASE
Tissue-specific genes (PP>0.8 in "time 2" or "all time" analysis) with tissue relevant functions or mutant phenotypes in other systems
[truncated: 85 more rows]

[truncated: 2 more sheets: ASE_QTL_overlaps, ASE_EcoPeak_overlaps]
